# Supplementary material for: Predicting mutations deleterious to function in beta-lactamase TEM1 using MM-GBSA
Source: PLoS One. 2019 Mar 19;14(3):e0214015. doi: 10.1371/journal.pone.0214015 (PMC6424398; doi:10.1371/journal.pone.0214015)
Supplement: S1 Table — (CSV) [file pone.0214015.s001.csv]

Residue	Mutation_Ambler	MIC_Score	∆∆G_foldX	Accessibility	BLOSUM62_penalty	Active_site	Prime_Stability_1btl	Prime_Covalent_1btl	Prime_Vdw_1btl	Prime_Coulomb_1btl	Prime_Solv_GB_1btl	Prime_Lipo_1btl	Prime_Hbond_1btl	Prime_Packing_1btl	Prime_SelfCont_1btl	Prime_Reference_1btl	Prime_Stability_5A_1btl	Prime_Stability_1axb	Prime_Affinity_1axb	Max_1AXB	Healthy	Disease
24	H26L	-0.5	2.09	46.42	-4	0	16.98	2.75	4.9	23.8	-0.58	-4.48	0.21	2.83	0	-12.45	15.74	18.87	0	18.87	0	1
24	H26P	-3.32	1.99	46.42	-3	0	-0.96	3.26	5.97	27.17	-9.85	-3.24	0.5	2.83	0	-27.61	-6.98	-0.71	0	0	0	1
24	H26Q	-1	0.5	46.42	1	0	13.57	-5.36	3.93	-18.27	-1.42	-1.17	0.23	2.82	-1.74	34.55	11.7	14.58	0	14.58	0	1
24	H26R	-0.25	-1.13	46.42	0	0	14.67	2.74	4.06	-2.84	-7.08	-3.91	-0.89	2.77	0	19.82	5.36	19.14	-0.08	19.14	0	1
24	H26Y	-1	0.42	46.42	3	0	7.34	-4.65	5.59	5.77	2.7	-4.88	0.2	1.77	0	0.84	4.6	8.66	0	8.66	0	1
25	P27L	-0.17	1.36	59.95	-4	0	5.94	-7.4	0.32	-12.55	-0.39	-0.56	-0.02	0	0	26.54	5.18	6.53	0	6.53	0	1
26	E28G	-1	2.46	55.32	-3	0	9.07	-5.8	4.05	-12.9	38.82	4.55	0.01	0	0	-19.66	-2.38	9.35	-0.08	9.35	0	1
27	T29K	-2.32	-2.98	0.66	-1	0	21.4	5.68	-1.4	-5.63	0.76	11.81	-1.76	0	3.69	8.25	8.7	4.89	-0.1	4.89	0	1
27	T29M	-1	-0.97	0.66	-1	0	-4.67	6.33	-3.37	-0.33	1.76	-10.94	0.24	0	3.69	-2.05	-6.77	-8.66	0	0	0	1
27	T29P	-2.32	-0.98	0.66	-2	0	22.91	19.45	-0.03	32.24	1.36	-3.91	0.46	0	3.69	-30.36	14.58	20.12	0	20.12	0	1
27	T29R	-2.32	-1.2	0.66	-2	0	15.67	13.53	10.04	-19.76	-7.43	-9.03	-2.27	-0.11	3.69	27	-15.39	10.18	-0.1	10.18	0	1
27	T29S	-1	0.88	0.66	2	0	5.37	0.56	3.12	2.06	-0.77	4.54	0.02	0	-0.54	-3.61	6.27	6.9	0	6.9	0	1
28	L30P	-2.1	-0.47	22.79	-4	0	29.92	18.62	8.97	22.23	-2.35	3.71	0.19	0	0	-21.45	16.93	35.73	0	35.73	0	1
29	V31E	-0.5	-0.24	57.14	-4	0	-0.37	0.84	-1.44	35.15	-66.75	0.4	0	0	0	31.42	-0.33	-0.31	0.08	0.08	0	1
30	K32N	-2.32	0.51	15.94	0	0	4.84	-5.5	5.47	14.62	-33.26	-7.06	2.72	0	-3.45	31.3	0.28	16.18	0.11	16.18	0	1
30	K32E	-1	0.83	15.94	1	0	6.78	-2.73	0.84	119.47	-117.09	-11.08	2.97	0	0	14.4	0.68	13.07	0.21	13.07	0	1
30	K32I	-0.39	0.64	15.94	-4	0	-7.23	4.81	4.79	47.16	-24.72	-14.82	2.97	0	0	-27.41	-14.25	0.33	0.11	0.33	0	1
31	V33I	-0.33	-0.6	0	4	0	-7.05	5.01	0.07	0.26	0.38	-5.65	0	0	0	-7.12	-5.21	-1.56	0	0	0	1
32	K34E	-0.5	1.13	47.83	1	0	6.17	-0.92	-0.71	111.16	-114.95	-6.8	3.88	0	0	14.49	5.52	5.66	0.17	5.66	0	1
32	K34R	-0.33	-0.34	47.83	3	0	-7.67	4.04	-2.63	4.44	-21.75	-11.79	3.39	0	0	16.64	-2.55	-11.76	-0.01	-0.01	0	1
33	D35A	-1	-0.4	40.33	-3	0	-1.78	0.34	1.41	-3.15	35.92	-0.03	2.29	0	0	-38.55	-6.75	0.65	-0.1	0.65	0	1
33	D35G	-1	0.75	40.33	-2	0	1.88	-3.06	3.49	-2.39	35.68	1.39	2.29	0	0	-35.52	-3.22	4.34	-0.1	4.34	0	1
34	A36D	-5.32	2.12	0.85	-3	0	53.76	1.32	18.58	45.51	-49.33	-0.02	-0.09	0	0	37.79	34.01	58.84	0.09	58.84	0	1
34	A36P	-4.82	1.06	0.85	-1	0	85.72	48.92	48.61	32.2	1.57	-9.49	0.26	0	0	-36.34	2.22	91.21	0.01	91.21	0	1
34	A36T	-1.06	-0.35	0.85	0	0	7.25	2.8	8.91	-0.1	0.2	-5.11	-0.28	0	-3.68	4.51	7.81	15.56	-0.22	15.56	0	1
34	A36G	-1	2.05	0.85	0	0	8.95	-3.42	3.65	0.64	-0.21	5.41	0	0	0	2.89	-6.28	9.29	0	9.29	0	1
35	E37K	-3.32	2.8	15.57	1	0	28.64	-1.34	-0.06	15.74	15.55	8.73	4.66	0	0	-14.63	30.45	26.8	2.67	26.8	0	1
35	E37V	-2.32	2.41	15.57	-4	0	10.4	-3.16	2.9	4.68	33.29	-1.5	4.86	0	0	-30.67	9.18	12.16	-0.12	12.16	0	1
35	E37D	-2.16	1.35	15.57	2	0	26.86	-9.65	-0.02	16.9	-1.86	3.55	4.33	0	0	13.62	19.56	26.9	0.01	26.9	0	1
35	E37G	-1	4.72	15.57	-3	0	19.57	-9.26	8.79	-0.52	31.33	5.72	4.86	0	0	-21.36	0.18	19.83	-0.12	19.83	0	1
38	L40F	-1	1.19	9.32	1	0	11.04	1.53	5.34	-1.05	1.2	-0.81	0	-0.42	0	5.25	27.3	51.31	0.01	51.31	0	1
38	L40S	-1	1.36	9.32	-4	0	19.05	-4.59	8.76	0.43	-0.77	12.38	-0.3	0	-4.34	7.49	15.77	20.89	-0.02	20.89	0	1
39	G41C	-0.5	0.38	72.64	-4	0	-0.04	-0.52	-0.17	2.6	-0.12	-1.23	0	0	0	-0.6	6.45	-0.35	0	0	0	1
40	A42V	-2.32	1.07	16.09	0	0	4.99	9.75	4.49	7.52	1.04	-10.94	-0.04	0	0	-6.82	-4.91	8.17	0.26	8.17	0	1
40	A42T	-0.2	0.35	16.09	0	0	1.41	-0.22	1.96	3.78	1.54	-5.97	-0.25	0	-3.17	3.75	-2.75	16.96	0.04	16.96	0	1
41	R43L	-1	0.89	32.81	-3	0	13.62	-3.41	2.33	37.38	1.32	2.05	3.48	2.83	0	-32.36	25.3	14.28	0.13	14.28	0	1
42	V44E	-5.32	3.38	2.43	-4	0	20.86	0.88	-4.7	35.31	-48.58	4.32	0	0	0	33.63	16.92	22.96	0.2	22.96	0	1
42	V44G	-5.32	4.12	2.43	-5	0	20.58	-5.51	9.76	-5.27	-2.33	12.86	0	0	0	11.07	25.52	21.83	-0.02	21.83	0	1
42	V44A	-1	2.79	2.43	0	0	13.96	-1.73	6.55	-5.49	-1.55	8.74	0	0	0	7.44	14.74	14.72	-0.02	14.72	0	1
43	G45D	-5.32	0.43	0	-2	0	108.07	18.55	65.65	22.63	-26.52	-5.96	-0.21	0	0	33.94	27.85	185.64	3.92	185.64	0	1
43	G45C	-3.32	-1.51	0	-4	0	29.92	8.29	21.69	6.14	2.99	-6.07	0.1	0	0	-3.23	-1.78	27.9	2.52	27.9	0	1
43	G45S	-1	-0.5	0	0	0	24.53	11.5	22.25	1.06	0.3	-5.95	0.02	0	-1.89	-2.76	1.28	17.71	0.33	17.71	0	1
43	G45A	-0.67	-0.89	0	0	0	5.94	7.97	6.52	1.13	-1.02	-6.08	0.05	0	0	-2.65	-4.09	8.7	0.01	8.7	0	1
44	Y46C	-5.32	4.13	0	-4	0	18.18	-4.49	8.46	7.66	-2.56	14.55	0.01	0	0	-5.44	17.56	21.99	0	21.99	0	1
44	Y46H	-3.32	0.99	0	3	0	11.27	1.91	0.85	1.46	-2.48	10.27	-0.05	0	0	-0.69	8.4	15.7	-0.01	15.7	0	1
44	Y46N	-2.66	3.87	0	-3	0	22.2	-1.04	6.42	-27.84	-4.31	14.59	0	0	-0.01	34.39	22.46	26.33	-0.01	26.33	0	1
45	I47N	-4.32	2.19	0	-5	0	21.42	-9.85	0.55	-38.35	-2.49	15.5	0	0	-0.05	56.1	21.15	17.56	0	17.56	0	1
46	E48G	-2.32	2.85	3.22	-3	0	16.5	-6.44	11.15	-8.43	30.53	9.98	2.31	0	0	-22.6	15.4	20.18	-0.1	20.18	0	1
46	E48D	-0.75	0.01	3.22	2	0	16.59	-2.55	1.16	-2.15	1.83	4.89	1.69	0	0	11.72	15.42	19.52	0.01	19.52	0	1
46	E48V	-0.33	1.23	3.22	-4	0	3.72	0.82	8.01	-2.02	31.62	-4.71	2.35	0	0	-32.34	-3.4	13.01	-0.1	13.01	0	1
47	L49P	-5.32	3.15	0	-4	0	46.93	31.03	11.75	29.92	-1.12	3.72	0.25	0	0	-28.62	26.61	43.73	0	43.73	0	1
47	L49Q	-0.5	1.7	0	-3	0	6.99	-3.85	3.11	-45.47	-1.37	9.17	-0.22	0	0	45.62	5.49	7.71	0	7.71	0	1
48	D50V	-1.99	1.88	28.99	-5	0	6.86	3.74	2.97	31.11	16.23	-5.81	2.36	0	0	-43.75	-6.39	8.33	-0.09	8.33	0	1
48	D50G	-1	3.64	28.99	-2	0	7.84	-3.04	4.04	25.36	11.27	3.78	2.32	0	0	-35.88	-2.88	7.58	-0.09	7.58	0	1
48	D50N	-1	1.13	28.99	2	0	-7.1	-0.39	-2.36	-21.87	13.28	-0.03	1.74	0	-0.01	2.55	-7.93	-7.26	-0.09	-0.09	0	1
49	L51R	-3.32	0.39	9.32	-3	0	2.97	0.76	-3.52	-2.95	-24.72	0.01	-0.01	0	0	33.4	-3.54	2.52	-0.11	2.52	0	1
49	L51H	-2.32	-0.12	9.32	-4	0	13.67	0.98	-2.22	-1.7	-3.76	7.26	-0.01	0	0	13.11	13	14.4	0	14.4	0	1
49	L51P	-2.32	2.41	9.32	-4	0	69.44	57.77	15.13	27.6	-2.33	0.54	0.31	0	0	-29.56	21.63	75.97	0	75.97	0	1
51	S53C	-2.32	-0.33	52.39	-1	0	4	-2.34	-1.75	5.12	-2.33	-0.06	0.95	0	4.41	-0.01	1.83	4.71	0	4.71	0	1
51	S53I	-1.16	1.22	52.39	-4	0	-1.2	9.61	-2	5.38	0.34	-2.01	0.95	0	4.41	-17.88	-2.26	2.33	0	2.33	0	1
51	S53R	-0.5	-1.62	52.39	-1	0	-1.54	9.02	-0.36	-9.4	-24.39	-2.18	-1.89	-0.81	4.41	24.05	-11.66	-5.75	-0.08	-0.08	0	1
51	S53N	-0.14	0.23	52.39	1	0	3.81	-1.98	-1.9	-26.49	-6.44	-0.02	0.28	-0.81	1.59	39.57	-4.4	4.18	0	4.18	0	1
52	G54C	-2.21	-0.82	26.11	-4	0	4.19	2.78	4.55	-2.95	3.37	-2.33	0	0	0	-1.23	-9.48	4.7	0	4.7	0	1
52	G54D	-1	-0.52	26.11	-2	0	23.45	8.77	3.84	7.37	-29.52	-2.28	-0.6	0	0	35.88	8.87	20.65	0.12	20.65	0	1
52	G54A	-0.5	1.56	26.11	0	0	7.34	6.8	5.15	-0.01	0.71	-2.52	0	0	0	-2.79	-4.62	7.64	0	7.64	0	1
52	G54S	-0.5	-0.74	26.11	0	0	6.2	1.89	6.05	1.39	3.69	-2.45	-0.11	0	-2.33	-1.92	-0.57	6.89	0	6.89	0	1
54	I56N	-1.37	-0.2	46.41	-5	0	18.39	-8.27	1.1	-38.81	0.4	8.59	-0.21	0	-0.07	55.67	11.59	14.21	0.01	14.21	0	1
55	L57P	-5.32	0.8	26.93	-4	0	39.78	30.09	11.25	25.64	-0.87	1.64	0.25	0	0	-28.21	16.58	35.24	0	35.24	0	1
55	L57H	-1.66	0.05	26.93	-4	0	11.53	1.32	2.85	-9.1	-2.18	6.32	-0.92	-0.19	0	13.44	9.32	13.8	0	13.8	0	1
56	E58V	-0.5	0.29	23.63	-4	0	6.51	1.77	6.26	-3.73	36.72	-3.69	0.85	0	0	-31.67	4.09	10.39	-0.09	10.39	0	1
58	F60I	-1	0.11	20.2	0	0	8.78	10.88	4.05	4.65	-0.96	-0.17	-0.01	0.38	0	-10.06	5.78	11.67	0	11.67	0	1
58	F60L	-0.25	-0.27	20.2	1	0	1.93	5.56	-0.3	3.01	-1.02	0.17	0	0.38	0	-5.86	0.86	2.38	0	2.38	0	1
59	R61P	-5.32	1.45	31.64	-3	0	65.34	36.57	7.65	72.37	-10.32	4.78	8.02	0.47	0	-54.21	37.58	67.26	0.11	67.26	0	1
59	R61C	-3.66	1.9	31.64	-5	0	38.67	-4.44	5.25	52.31	-13.85	9.36	7.99	0.47	0	-18.41	36.32	40.48	0.11	40.48	0	1
59	R61L	-3.32	0.78	31.64	-3	0	29.16	1.2	2.75	55.98	-7.22	0.5	7.98	0.47	0	-32.5	23.87	29.31	0.12	29.31	0	1
59	R61H	-0.29	0.59	31.64	0	0	33.67	-0.6	1.59	47.14	-10.97	6.99	7.64	0.29	0	-18.41	25.45	38.09	0.11	38.09	0	1
60	P62L	-0.5	1.44	21.8	-4	0	-5.23	-2.24	-0.74	-25.95	0.45	-6.29	0	0	0	29.53	-21.24	-4.34	0	0	0	1
62	E64G	-1	1.94	35.98	-3	0	18.67	-9.18	5.47	18.94	13.49	5.79	5.01	0	0	-20.85	-5.74	18.84	-0.13	18.84	0	1
63	R65C	-1.61	2.62	24.61	-5	0	24.99	-7.7	8.38	38.57	-3.14	9.7	2.09	0	0	-22.89	25.16	26.19	0.11	26.19	0	1
64	F66C	-5.32	3.51	0.45	-4	0	25.29	-0.38	9.3	-1.76	-2.2	14.58	0	2.37	0	3.39	25.5	25.37	-0.04	25.37	0	1
64	F66S	-5.32	4.06	0.45	-4	0	25.46	0.8	12.3	-0.18	-2.42	14.59	-0.08	2.37	-4.58	2.66	25.63	25.77	-0.04	25.77	0	1
64	F66I	-4.82	1.59	0.45	0	0	22.26	10.25	18.48	4.4	-0.27	0.34	0.01	2.37	0	-13.33	14.14	32.13	0.07	32.13	0	1
64	F66L	-4.82	1.96	0.45	1	0	16.74	6.57	6.3	5.38	-1.06	2.19	0	2.37	0	-5	46.94	17.3	-0.01	17.3	0	1
64	F66V	-2.82	2.12	0.45	-1	0	16.96	2.11	9.93	4.51	-1.25	5.67	0	2.37	0	-6.38	16.65	17.69	0	17.69	0	1
64	F66Y	-0.67	0.15	0.45	4	0	0.39	1.94	-0.12	-10.1	0.26	0.02	-0.09	-0.01	0	8.48	0.42	1.49	0	1.49	0	1
65	P67L	-4.32	0.52	12.26	-4	0	2.48	-0.21	-2.7	-21.37	2.41	-3.52	0	0	0	27.86	2.65	6.18	0.05	6.18	0	1
65	P67Q	-4.32	1.05	12.26	-2	0	-1.97	-2.64	-4.03	-67.16	0.06	3.54	-0.65	0	0	68.91	-0.95	-1.87	-0.06	-0.06	0	1
65	P67S	-2.74	2.87	12.26	-1	0	10.41	-8.63	2.95	-18.75	-0.25	7.54	0	0	-3.64	31.19	11.17	10.84	0.04	10.84	0	1
66	M68K	-5.32	0.07	1.97	-2	0	23.15	0.02	0.56	0.65	-11.31	26.48	-0.53	0	0	7.28	24.15	25.77	-1.84	25.77	0	1
66	M68R	-5.32	0.08	1.97	-2	0	8.95	3.95	4.99	-1.88	-25.97	3.99	-0.68	-0.04	0	24.59	8.31	12.04	-0.21	12.04	0	1
66	M68T	-1.53	2.22	1.97	-1	0	19.46	-3	9	1.92	-1.35	13.84	-0.29	0	-3.82	3.16	20.08	21.06	0.02	21.06	0	1
66	M68L	-0.33	0.55	1.97	3	0	6.97	2.95	3.16	3.68	0.76	4.36	0.01	0	0	-7.93	5.45	17.12	0.03	17.12	0	1
67	M69K	-5.32	2.75	0.98	-2	1	29.88	2.43	1.44	16.45	-22.17	22.01	-0.87	0	0	10.59	26.84	30.75	-2.15	30.75	0	1
67	M69L	-2.32	0.21	0.98	3	1	11.49	3.8	3.65	7.85	-0.81	3.61	0	0	0	-6.61	11.36	13.1	0.08	13.1	0	1
67	M69V	-1	1.59	0.98	1	1	19.74	4.09	8.94	6.47	-1.49	7.98	-0.02	0	0	-6.22	16.19	26.91	0.21	26.91	0	1
67	M69I	-0.67	1.38	0.98	2	1	37.21	13.47	28.3	8.47	-1.46	4.45	-0.03	0	0	-16	14.76	39.3	0.3	39.3	0	1
67	M69T	-0.5	2.09	0.98	-1	1	11.14	-4.32	8.8	-3.16	-0.76	11.55	-0.36	0	-4.55	3.96	10.98	17.26	0.62	17.26	0	1
68	S70C	-5.32	1.23	8.47	-1	1	-3.23	-3.02	-2.32	-0.32	-0.61	0.04	0.07	0	2.23	0.7	-3.02	1000	1000	1000	0	1
68	S70G	-5.32	2.65	8.47	0	1	1.19	-8.23	2.97	2.3	-1.93	2.34	0.07	0	2.23	1.43	0.99	1000	1000	1000	0	1
68	S70I	-5.32	2.19	8.47	-4	1	3.01	12.65	5.64	4.02	-0.88	-6.24	0.08	0	2.23	-14.5	-0.66	1000	1000	1000	0	1
68	S70N	-5.32	0.53	8.47	1	1	-7.53	-6.56	-5.14	-33.78	0.33	0.08	-0.28	-0.14	-2.25	40.21	-7.25	1000	1000	1000	0	1
69	T71N	-5.32	2.17	0	0	1	14.76	-2.47	-3.68	-24.37	3.84	4.53	0.44	-0.01	0.07	36.42	11.29	24.59	0.52	24.59	0	1
69	T71A	-4.32	2.45	0	0	1	16.61	0.64	4.66	5.28	0.58	4.53	0.48	0	4.71	-4.27	15.05	22.62	0.26	22.62	0	1
69	T71I	-2.82	0.43	0	-1	1	5.42	12.3	3.96	9.79	2.37	-10.22	0.45	0	4.71	-17.93	-0.46	17.19	0.44	17.19	0	1
69	T71S	-1.21	1.3	0	2	1	8.99	-0.01	4.61	3.58	-0.43	4.72	0	0	0	-3.47	8.85	10.37	0.14	10.37	0	1
70	F72Y	-4.32	1.63	0.45	4	1	-0.24	-0.69	-0.28	-6.83	-0.26	0.5	-0.38	0	0	7.7	-0.3	3.32	-0.48	3.32	0	1
70	F72L	-1.53	1.94	0.45	1	1	5.36	4.02	5.28	3.29	-1.92	0.03	0.03	0	0	-5.38	3.44	7.28	-0.13	7.28	0	1
70	F72I	-1	2.16	0.45	0	1	1.53	8.68	5.21	5.89	-2.01	-1.41	0.01	0	0	-14.83	-0.84	7.43	-0.23	7.43	0	1
70	F72V	-0.67	2.38	0.45	-1	1	7.38	0.91	2.94	6.05	-2.2	4.38	0.02	0	0	-4.72	7.34	5.87	-0.23	5.87	0	1
71	K73I	-5.32	2.48	0	-4	1	10.74	6.46	18.18	42.62	-12.08	-23.41	2.81	0	0	-23.85	-4.02	14.72	1.45	14.72	0	1
71	K73N	-5.32	3.21	0	0	1	20.34	-5.06	6.99	8.62	-12.52	-9.77	2.58	-0.2	-2.51	32.21	12.81	24.35	1.54	24.35	0	1
71	K73T	-5.32	3.87	0	-1	1	9.53	-3.6	11.3	38.75	-15.27	-14	2.59	0	-3.53	-6.71	1.18	10.44	1.19	10.44	0	1
71	K73R	-4.82	-2.7	0	3	1	-13.71	9.4	11.85	-17.3	-8.09	-22.27	-2.17	0	0	14.87	-18.58	7.47	-1.39	7.47	0	1
72	V74D	-5.32	3.88	0	-5	0	36.87	-8.08	0.87	29.77	-44.46	9.26	0.02	0	0	49.5	33.51	46.53	0.31	46.53	0	1
72	V74G	-3.32	3.85	0	-5	0	24.5	-5.24	8.29	-4.56	-2.43	13.81	0.01	0	0	14.62	28.83	27.37	-0.05	27.37	0	1
73	L75P	-1	1.33	1.04	-4	0	28.94	14.93	4.91	26.26	-1.8	6.16	0.15	0	0	-21.67	24.47	28.43	-0.06	28.43	0	1
73	L75Q	-1	1.87	1.04	-3	0	10.96	-2.33	0.11	-38.1	-2.11	9.15	0	0	-2.45	46.7	11.62	16.61	0.01	16.61	0	1
74	L76P	-5.32	5.68	0	-4	0	68.76	30.83	29.67	25.53	-0.64	7.23	0.26	0	0	-24.11	37.37	76.55	-0.03	76.55	0	1
74	L76Q	-4.32	2.06	0	-3	0	19.13	-3.93	2.19	-37.9	-0.75	11.65	-0.04	0	-1.05	48.96	18.23	24.83	0.18	24.83	0	1
74	L76I	-0.75	1.25	0	2	0	10.1	10.44	3.22	1.47	0.2	0.34	0.01	0	0	-5.58	9.03	10.78	-0.02	10.78	0	1
75	C77R	-5.32	4.89	0	-5	0	1000	1000	1000	1000	1000	1000	1000	1000	1000	1000	1000	1000	1000	1000	0	1
75	C77Y	-5.32	3.72	0	-4	0	1000	1000	1000	1000	1000	1000	1000	1000	1000	1000	1000	1000	1000	1000	0	1
75	C77S	-1.33	3.95	0	-1	0	1000	1000	1000	1000	1000	1000	1000	1000	1000	1000	1000	1000	1000	1000	0	1
76	G78D	-5.32	1.39	0	-2	0	101.94	6.35	63.07	32.79	-28.51	-6.34	-0.1	0	0	34.68	19.89	144.2	17.66	144.2	0	1
76	G78A	-4.32	-1.49	0	0	0	2.32	6.44	6.62	-2.1	0.24	-5.98	-0.03	0	0	-2.86	-8.81	3.2	-0.05	3.2	0	1
76	G78V	-2.32	-0.74	0	-5	0	138.38	47.96	118.1	0.9	1.77	-17.88	-0.02	0	0	-12.45	-2.85	200.98	0.03	200.98	0	1
76	G78C	-1	0.55	0	-4	0	34.75	5.89	34.34	-0.09	2.54	-6.28	-0.05	0	0	-1.59	-0.59	58.35	0.15	58.35	0	1
76	G78S	-0.5	-0.76	0	0	0	13.42	3.44	14.97	4.93	3.42	-6.04	-0.27	0	-4.8	-2.24	-8	15.22	1.45	15.22	0	1
77	A79P	-5.32	1.08	5.08	-1	0	63.86	44.99	30.46	28.48	1.22	-8.86	0.25	0	0	-32.66	12.96	72.29	0.02	72.29	0	1
77	A79E	-2.32	1.65	5.08	-1	0	9.14	4.63	-6.19	32.34	-38.46	-5.58	-0.04	0	0	22.45	-1.64	4.6	2.04	4.6	0	1
77	A79G	-1	2.73	5.08	0	0	7.97	-3.51	3.17	0.45	-0.31	5.41	0	0	0	2.75	7.38	8.83	-0.01	8.83	0	1
78	V80A	-1.41	1.74	2.43	0	0	13.57	-2.64	5.31	-5.58	-0.96	10.76	0.01	0	0	6.67	19.49	15.5	-0.04	15.5	0	1
78	V80L	-0.5	0.36	2.43	1	0	-5	4.37	-3.27	-2.22	0.98	-5.56	-0.01	0	0	0.71	10.75	-3	0.02	0.02	0	1
79	L81F	-3.32	1.3	1.55	1	0	44.15	13.58	29.25	-1.11	-1.08	-1.26	0.01	-0.03	0	4.79	10.79	47	-0.01	47	0	1
79	L81I	-2.32	1.32	1.55	2	0	18.17	13.64	10.17	3.61	-0.98	0.52	0.04	0	0	-8.82	2.71	25.38	-0.01	25.38	0	1
80	S82P	-5.32	3.67	23.88	-1	0	59.85	44.61	33.95	18.58	1.18	-7.81	0.24	0	2.54	-33.44	7.03	73.26	0	73.26	0	1
81	R83P	-4.32	5.2	23.83	-3	0	65.91	40.49	8.93	69.79	-7.26	4.97	4.03	0.02	0	-55.07	34.06	69.03	0.09	69.03	0	1
81	R83C	-1.53	3.76	23.83	-5	0	25.83	-5.12	6.54	44.14	-10.11	9.37	3.79	0.02	0	-22.82	21.78	28.14	0.09	28.14	0	1
81	R83H	-0.61	3.83	23.83	0	0	20.47	-1.64	3.47	37.78	-12.35	7.01	3.55	-0.08	0	-17.27	17.16	20.59	0.08	20.59	0	1
82	I84D	-3.32	na	17.68	-5	0	32.06	-13.33	0.39	11.77	-32.44	13.84	-0.01	0	0	51.83	29.74	34.19	0.1	34.19	0	1
82	I84G	-2.32	na	17.68	-5	0	25.77	-12.01	10.17	-5.46	-1.22	17.62	0	0	0	16.67	25.01	26.77	-0.01	26.77	0	1
82	I84L	-2.32	na	17.68	1	0	7.95	-5.62	3.83	-2.14	0.7	4.14	-0.01	0	0	7.05	7.63	10.32	-0.01	10.32	0	1
82	I84A	-1	na	17.68	0	0	19.1	-8.53	7.65	-5.91	-0.99	13.72	0	0	0	13.16	20.57	19.83	-0.01	19.83	0	1
83	D85V	-3.82	3.85	38.44	-5	0	3.7	7.84	2.49	24.52	17.46	-6.54	2.98	0	0	-45.04	-11.11	5.09	-0.08	5.09	0	1
83	D85G	-2.32	5.19	38.44	-2	0	11.75	1.18	8.08	18.95	13.28	3.16	2.98	0	0	-35.89	3.32	12.25	-0.09	12.25	0	1
83	D85N	-2.32	1.13	38.44	2	0	4.8	3.74	3.08	-24.3	16.97	0.11	2.12	0	-0.27	3.35	0.17	3.55	-0.09	3.55	0	1
84	A86P	-3.32	4.74	59.27	-1	0	45.91	50.07	1.1	31.6	2.19	-2.51	0.23	0	0	-36.77	14.64	46.34	0	46.34	0	1
85	G87V	-1.88	1.83	71.51	-5	0	2.75	7.62	0.32	4.92	1.12	-2.04	0	0	0	-9.18	15.91	2.25	0	2.25	0	1
85	G87W	-1.66	2.19	71.51	-4	0	1.73	6.7	-3.16	-1.65	-0.98	-5.87	0.01	-0.22	0	6.91	12.74	0.15	0	0.15	0	1
85	G87E	-0.33	1.16	71.51	-3	0	3.35	5.75	-1.67	29.58	-51.4	-1.32	-0.05	0	0	22.47	17.57	3.74	0.07	3.74	0	1
85	G87R	-0.33	-0.55	71.51	-3	0	-5.86	11.63	-2.69	-24.5	-8.61	-3.34	-0.91	0	0	22.55	5.55	-6.1	-0.08	-0.08	0	1
86	Q88E	-1	3.47	63.15	3	0	-1.29	5.27	-0.35	53.49	-41.2	-0.17	-0.94	0	0	-17.4	-0.3	-0.16	0.08	0.08	0	1
87	E89K	-4.32	4.92	5.37	1	0	35.29	0.36	-1.7	65.71	-35.28	12.53	5.76	0	0	-12.07	30.94	46.26	-0.25	46.26	0	1
87	E89A	-1	2.19	5.37	-1	0	24.3	-1.21	7.48	30.58	-0.49	4.88	6.11	0	0	-23.06	26.44	25.42	-0.12	25.42	0	1
87	E89V	-0.25	4.49	5.37	-4	0	22.34	5.23	7.3	35.17	2.01	-2.33	6.1	0	0	-31.15	12.27	24.62	-0.11	24.62	0	1
88	Q90L	-0.46	0.24	59.52	-3	0	0.29	2.9	-1.14	44.21	-0.37	-3.31	0.01	0	1.63	-43.63	-0.14	1.1	0	1.1	0	1
88	Q90H	-0.25	-0.23	59.52	1	0	-0.68	1.98	-2.63	30.68	-1.44	-0.52	-0.12	0	1.63	-30.26	-0.47	0.34	0	0.34	0	1
89	L91H	-2.72	2.41	20.71	-4	0	14.04	3.33	-2.23	-4.23	-2.75	7.22	-0.01	-0.65	0	13.36	13.43	15.21	0.01	15.21	0	1
89	L91F	-1.33	1.65	20.71	1	0	16.72	-0.68	8.02	-4.82	1.81	5.9	0.01	-0.11	0	6.59	13.2	17.69	-0.01	17.69	0	1
89	L91I	-1	0.29	20.71	2	0	9.73	9.53	4.08	0.25	0.53	1.5	0.01	0	0	-6.17	9.67	10.47	0	10.47	0	1
89	L91P	-1	-0.11	20.71	-4	0	15.85	3.98	4.88	23.37	1.01	5.64	0	0	0	-23.02	15.11	17.06	-0.01	17.06	0	1
90	G92C	-1.77	-0.79	54.48	-4	0	-3.26	0.37	-1.2	0.68	0.36	-1.84	0	0	0	-1.62	-3.61	-3.34	0	0	0	1
90	G92S	-0.4	-0.52	54.48	0	0	-2.08	2.17	-1.12	5.04	-0.05	-1.84	0	0	-3.49	-2.8	-2	-2.01	0	0	0	1
91	R93C	-3.32	1.41	35.94	-5	0	19.32	-9.79	2.03	44.15	-1.48	4.82	4.02	0	0	-24.43	14.45	19.97	0.09	19.97	0	1
91	R93L	-2.32	1.63	35.94	-3	0	12.37	-3.37	1.33	41.33	4.39	0.53	4.02	0	0	-35.86	11.34	13.43	0.09	13.43	0	1
91	R93S	-1	1.77	35.94	-1	0	23.03	-10.89	3.53	52.4	-2.53	4.86	4.01	0	-2.37	-25.98	19.05	21.88	0.09	21.88	0	1
92	R94G	-2.32	4.76	43.36	-3	0	15.96	-10.25	7.36	33.13	-0.17	7.98	1.6	0	0	-23.7	14.36	16.86	0.1	16.86	0	1
92	R94C	-1	3.1	43.36	-5	0	11.25	-10.73	2.5	39.71	-1.16	5.77	1.6	0	0	-26.44	9.76	10.91	0.1	10.91	0	1
92	R94S	-1	3.97	43.36	-1	0	14.47	-7.78	5.91	37.69	-0.01	5.87	1.59	0	-3.59	-25.21	12.85	14.09	0.1	14.09	0	1
92	R94H	-0.43	1.28	43.36	0	0	10.51	-2.08	3.47	21.7	1.44	4.81	1.36	0	0	-20.19	9.18	11.66	0.1	11.66	0	1
93	I95K	-2.82	0.27	9.39	-4	0	18.61	-5.35	-2.32	2.77	-14.31	15.97	-0.73	0	0	22.57	15.94	15.05	-0.13	15.05	0	1
94	H96D	-1	0.8	67.16	-2	0	6.55	-9.98	4.15	21.44	-41.99	1.66	0.01	0	0	31.26	7.19	6.1	0.1	6.1	0	1
95	Y97N	-5.32	3.08	9.71	-3	0	22.84	-2.78	6.08	-22.69	-2.01	14.78	0.09	0	-4.7	34.07	20.6	24.96	-0.04	24.96	0	1
95	Y97H	-2.82	3.82	9.71	3	0	16.56	3.67	-2.26	4.43	0.27	10.64	0.23	0	0	-0.42	13.92	17.12	-0.02	17.12	0	1
95	Y97C	-2.32	3.56	9.71	-4	0	25.3	-2.69	8.16	12.92	-2.98	14.76	0.25	0	0	-5.11	22.99	28.58	-0.07	28.58	0	1
97	Q99L	-1.11	0.25	61.59	-3	0	-0.42	4.36	0.19	45.86	-0.2	-3.8	0.19	0.61	0.08	-47.7	8.08	-0.19	0	0	0	1
99	D101G	-2.32	1.66	46	-2	0	7.37	2.3	4.75	0.83	30.33	3.8	1.45	0	0	-36.08	5.06	7.18	-0.15	7.18	0	1
99	D101V	-0.5	-0.73	46	-5	0	-1.74	8.33	1.32	5.57	32.96	-6.6	1.45	0	0	-44.77	-5.42	-1.52	0.08	0.08	0	1
100	L102S	-2.32	3.46	26.93	-4	0	20.32	-1.42	7.25	1.44	-2.23	11.43	0	0	-4.16	8.02	17.72	20.15	-0.1	20.15	0	1
101	V103G	-5.32	1.31	28.57	-5	1	13.23	-7.67	7.54	-3.28	-2.3	9.3	0	0	0	9.65	12.36	14.11	-0.03	14.11	0	1
101	V103D	-1	3.18	28.57	-5	1	23.36	-8.53	-1.15	55.58	-72.04	6.42	-0.19	0	0	43.28	23.61	17.58	0.43	17.58	0	1
101	V103A	-0.83	0.9	28.57	0	1	8.35	-2.35	4.85	-3.92	-1.77	5.81	0	0	0	5.73	12.48	8.76	-0.02	8.76	0	1
101	V103L	-0.5	1.24	28.57	1	1	2.69	3.21	-0.27	-0.1	1.07	-0.66	0	0	0	-0.57	-1.55	3.95	-0.02	3.95	0	1
102	E104K	-0.67	-0.76	74.11	1	1	2.36	0.63	-0.11	-23.13	36.27	4.26	0.57	0	0	-16.12	2.6	9.52	-1.45	9.52	0	1
102	E104G	-0.5	1.07	74.11	-3	1	2.77	-4.37	1.69	-24.52	49.44	2.62	0.57	0	0	-22.66	2.87	3.37	-0.2	3.37	0	1
103	Y105H	-0.67	1.61	50.25	3	1	6.15	2.99	-3.96	3.98	-1.4	5.35	0.12	-0.1	0	-0.83	4.6	5.92	-0.29	5.92	0	1
104	S106L	-5.32	1.55	2.31	-4	1	35.86	11.51	25.8	16.67	-1.5	-12.36	0.62	0	4.27	-9.16	8.45	103.4	-0.35	103.4	0	1
104	S106P	-4.99	0.11	2.31	-1	1	27.03	23.43	2.16	34.03	2.68	-6.85	0.65	0	4.27	-33.35	5.64	41.37	-0.26	41.37	0	1
104	S106T	-2.32	1.14	2.31	2	1	9.31	-4.53	3.48	6.84	3.59	-4.33	0.24	0	0.83	3.2	6.52	23.28	-0.38	23.28	0	1
105	P107Q	-2.82	3.32	23.16	-2	0	4.81	-6.82	1.48	-66.1	2.68	6.23	-0.11	-0.1	-2.5	70.06	-0.38	2.84	-0.05	2.84	0	1
105	P107S	-2.66	3.51	23.16	-1	0	11.29	-10	3.33	-17.64	-0.36	8.17	-0.01	0	-4.19	31.98	7.4	9.03	0.07	9.03	0	1
105	P107A	-2.32	3.01	23.16	-1	0	10.07	-7.64	4.59	-24.95	-1.27	8.12	-0.01	0	0	31.23	2.83	8.3	0.05	8.3	0	1
105	P107R	-2.32	2.08	23.16	-3	0	-5.38	-0.64	0.43	-54.3	-6.7	3.31	-4.41	-0.01	0	56.94	6.06	-5.36	-0.32	-0.32	0	1
105	P107L	-1.44	2.57	23.16	-4	0	2.18	-4.5	1.64	-22.1	0.99	2.43	-0.01	0	0	23.73	-4	0.62	0.13	0.62	0	1
106	V108G	-2.32	1.72	21.28	-5	0	16.49	-5.62	6.54	-4.71	-1.55	11.73	0.01	0	0	10.09	9.51	16.48	0.01	16.48	0	1
106	V108D	-1	1.35	21.28	-5	0	17.36	-8.37	0.38	19.43	-47	7.64	0.01	0	0	45.27	18.32	18.03	0.34	18.03	0	1
106	V108F	-1	0.15	21.28	-1	0	6.37	0.14	4.07	-4.17	0.8	-0.21	0	0	0	5.74	1.41	6.31	0	6.31	0	1
106	V108A	-0.66	1.25	21.28	0	0	11.25	-1.99	4.46	-5.24	-0.83	7.53	0	0	0	7.31	6.04	11.32	0.01	11.32	0	1
107	T109I	-1.44	-0.48	0	-1	0	0.97	14.12	6.39	3.88	1.27	-11.9	1.23	0	3.57	-17.59	8.69	15.07	0	15.07	0	1
107	T109A	-0.33	0.42	0	0	0	11.13	0.81	4.97	-2.73	0.63	6.47	1.24	0	3.57	-3.83	5.36	9.47	-0.02	9.47	0	1
107	T109S	-0.33	1.35	0	2	0	11.24	2.56	2.71	0.25	2.41	6.44	1.22	0	-0.77	-3.58	9.45	9.51	0.06	9.51	0	1
109	K111E	-0.5	1.65	67.76	1	0	3.16	1.03	0.01	79.58	-88.43	-5.96	0.42	0	0	16.52	2.88	2.36	0.29	2.36	0	1
110	H112D	-2.32	3.62	37.53	-2	0	20.34	-9.93	1.99	41.15	-50.61	2.24	0.24	0	0	35.26	23.48	22.78	0.15	22.78	0	1
110	H112Q	-1	2.43	37.53	1	0	0.06	-3.03	2.42	-31.14	-1.38	-0.56	0.03	0	-0.03	33.76	-2.08	-1.09	0	0	0	1
110	H112R	-0.5	1.83	37.53	0	0	-4.86	4.19	1.55	-13.05	-12.26	-2.48	-2.63	0	0	19.82	-19.4	-9.23	-0.11	-0.11	0	1
111	L113P	-0.5	0.77	34.7	-4	0	18.89	6.43	7.06	25.87	-1.34	5.16	0.02	0	0	-24.3	15.57	30.51	-0.02	30.51	0	1
111	L113H	-0.33	0.76	34.7	-4	0	10.94	0.9	1.9	-11.6	-2.5	7.84	-0.23	0	0	14.63	10.81	8.83	0	8.83	0	1
113	D115V	-0.33	1	73.72	-5	0	-6.28	8.5	1.77	13.91	17.07	-3.02	0.96	0	0	-45.46	-2.33	-7.11	0.27	0.27	0	1
113	D115E	-0.2	-0.1	73.72	2	0	-0.14	12.19	-0.19	1.24	3.12	-1.72	-0.01	0	0	-14.77	-1.21	-4.06	0.3	0.3	0	1
114	G116D	-3.32	2.69	3.41	-2	0	166.21	11.67	121.11	12.93	-9.45	-4.89	-1.63	0	0	36.47	23.48	151.99	0.17	151.99	0	1
114	G116V	-2.32	2.39	3.41	-5	0	71.04	32.19	55.26	3.38	1.77	-13.48	-0.02	0	0	-8.06	14.37	394.4	-0.24	394.4	0	1
114	G116S	-1.66	2.92	3.41	0	0	30.48	10.01	22.34	4.55	3.18	-4.84	-0.4	0	-4.2	-0.15	11.35	60.62	0	60.62	0	1
115	M117K	-2.99	2.13	1.97	-2	0	32.29	1.32	2.69	0.67	-8.75	26.85	-0.89	0	0	10.39	28.66	36.53	-1.2	36.53	0	1
115	M117L	-1	0.74	1.97	3	0	8.81	0.81	5.31	2.81	1.84	6.54	0	0	0	-8.49	6.38	11.01	-0.03	11.01	0	1
115	M117T	-1	3.19	1.97	-1	0	24.81	-4.22	11.6	3.53	-0.39	14.61	-0.01	0	-3.06	2.74	21.49	26.41	0	26.41	0	1
115	M117V	-1	1.94	1.97	1	0	24.05	1.45	13.89	4.76	1.11	10.36	0	0	0	-7.51	21.43	25.4	-0.03	25.4	0	1
116	T118R	-1.66	2.57	8.52	-2	0	-2.26	7.2	-1.6	14.21	-46.44	-3.27	-1.93	-0.11	4.47	25.21	-1	-5.3	-0.09	-0.09	0	1
116	T118I	-1	1.86	8.52	-1	0	-0.59	13.82	-0.12	4.16	-1.26	-6.93	1.02	0	4.47	-15.76	0.03	0.72	-0.51	0.72	0	1
116	T118A	-0.67	1.93	8.52	0	0	11.72	1.9	4.13	-0.12	-2.81	3.2	1	0	4.47	-0.06	7.12	12.73	0.01	12.73	0	1
117	V119E	-5.32	2.38	0.61	-4	0	25.29	-0.71	-3.15	25.61	-36.58	4.73	-0.01	0	0	35.41	17.6	27.75	0.16	27.75	0	1
119	E121K	-2.32	2.98	41.89	1	0	18.07	-2.3	-1.54	51.58	-25.66	11.67	1.47	0	0	-17.15	7.89	13.25	-0.22	13.25	0	1
119	E121G	-1	4.75	41.89	-3	0	11.41	-8.78	6.52	21.58	7.73	7.66	1.89	0	0	-25.19	5.89	11.58	-0.1	11.58	0	1
120	L122S	-3.82	2.68	0	-4	0	24.51	-0.72	9.21	0.22	-3.41	17.7	-0.25	0	-3.9	5.66	23.82	25.9	-0.07	25.9	0	1
120	L122F	-2.32	0.73	0	1	0	11.62	0.78	12.19	-2.03	-0.22	-1.43	-0.01	0	0	2.34	20.76	18.51	-0.01	18.51	0	1
121	C123R	-5.32	4.91	1.37	-5	0	1000	1000	1000	1000	1000	1000	1000	1000	1000	1000	1000	1000	1000	1000	0	1
121	C123W	-5.32	8.41	1.37	-3	0	1000	1000	1000	1000	1000	1000	1000	1000	1000	1000	1000	1000	1000	1000	0	1
121	C123Y	-5.32	6.62	1.37	-4	0	1000	1000	1000	1000	1000	1000	1000	1000	1000	1000	1000	1000	1000	1000	0	1
121	C123S	-2.82	4.11	1.37	-1	0	1000	1000	1000	1000	1000	1000	1000	1000	1000	1000	1000	1000	1000	1000	0	1
122	S124C	-0.67	0.35	33.9	-1	0	-0.64	-7.4	-2.91	6.36	-1.69	-0.13	0.34	0	4.06	0.73	12.46	-4.53	-0.01	-0.01	0	1
122	S124N	-0.25	-0.18	33.9	1	0	3.43	-4.51	-3.34	-30.79	-3.4	-0.09	0.32	0	4	41.23	18.69	-0.5	0.01	0.01	0	1
123	A125D	-4.32	7.5	3.39	-3	0	52.96	7.47	15.94	33.17	-41.74	0.01	-0.09	0	0	38.19	20.72	65.61	0.54	65.61	0	1
123	A125T	-2.32	-0.09	3.39	0	0	10.28	-5.2	11.36	10.98	0.21	-6.06	-0.06	0	-2.69	1.74	1.87	15	-0.02	15	0	1
123	A125V	-1.05	-0.03	3.39	0	0	42.21	13.7	44.66	4.69	-0.21	-11.51	-0.07	0	0	-9.05	-6.38	58.74	-1.25	58.74	0	1
123	A125G	-1	1.81	3.39	0	0	9.35	-3.56	4.16	0.71	-0.33	5.83	0	0	0	2.54	6.57	9.21	0.01	9.21	0	1
123	A125S	-1	0.32	3.39	2	0	2.26	-1.69	-0.51	8.91	-0.76	0.15	-0.28	0	-4.55	0.98	2.18	2.13	0.02	2.13	0	1
124	A126D	-5.32	0.31	0	-3	0	27.91	-2.17	-6.25	33.8	-36.43	0.72	0	0	0	38.24	22.3	28.76	3.24	28.76	0	1
124	A126P	-5.32	0.77	0	-1	0	87.6	53.1	44.23	34.37	0.24	-8.08	0.24	0	0	-36.5	12.88	110.87	-0.11	110.87	0	1
124	A126V	-0.5	-0.98	0	0	0	2.96	7.04	5.1	6.2	1.41	-10.23	0	0	0	-6.56	-4.19	8.31	0.02	8.31	0	1
124	A126T	-0.25	-0.31	0	0	0	-1.54	-2.24	-0.01	5.92	0.37	-5.7	-0.23	0	-3.49	3.85	-3.89	1.52	0	1.52	0	1
125	I127K	-5.32	-1.12	0	-4	0	32.89	-2.74	2.44	-1	-10.98	20.93	-0.62	0	0	24.86	33.05	49.89	-0.27	49.89	0	1
125	I127T	-2.32	1.48	0	-1	0	12.88	-8.45	8.39	-7.94	-2.14	9.91	-0.31	0	-3.35	16.77	8.77	16.6	-0.02	16.6	0	1
126	T128P	-4.32	-0.05	7.87	-2	0	42.06	34.05	8.56	33.48	0.33	-4.37	0.51	0	4.54	-35.04	21.97	43.06	0	43.06	0	1
126	T128N	-2.32	0.42	7.87	0	0	16.9	6.73	1.81	-33.81	-3.21	3.89	-0.58	0	4.53	37.54	12.2	13.32	0.05	13.32	0	1
126	T128S	-0.75	0.91	7.87	2	0	6.29	-0.01	2.77	3.79	-1.03	3.9	0	0	0	-3.12	6.09	5.67	-0.01	5.67	0	1
126	T128A	-0.33	0.96	7.87	0	0	9.48	1.81	2.18	2.21	-1.14	3.87	0.27	0	4.54	-4.26	10.61	8.89	0	8.89	0	1
126	T128I	-0.33	-0.59	7.87	-1	0	2.78	14.71	-0.56	5.62	0.59	-5.39	0.27	0	4.54	-17	2.9	4.96	0.01	4.96	0	1
127	M129T	-0.5	1.72	27.04	-1	1	10.06	1.95	3.87	-3.33	0.76	4.35	-0.11	0	-2.14	4.71	10.47	6.34	-0.02	6.34	0	1
127	M129K	-0.33	-0.86	27.04	-2	1	14.53	-1.8	1.08	9.82	-20.28	14.79	0	0	0	10.93	10.14	14.15	-0.07	14.15	0	1
128	S130C	-5.32	0.26	10.79	-1	1	3.47	0.63	1.39	-2.02	-0.78	-0.06	1.14	0	2.48	0.67	5.52	12.35	4.74	12.35	0	1
128	S130N	-5.32	-2.75	10.79	1	1	13.38	7.62	11.57	-48.02	1	-0.08	-0.43	-0.55	1.61	40.67	4.84	35.84	7.8	35.84	0	1
128	S130R	-5.32	-0.13	10.79	-1	1	-7.73	14.29	-4.52	-9.08	-28.65	-5.59	1.07	-1.43	2.48	23.68	-7.13	12.05	-1.08	12.05	0	1
128	S130I	-3.16	0.52	10.79	-4	1	25.53	26.94	17.14	2.61	-1.89	-6.45	1.2	0	2.48	-16.5	-0.47	46.07	3.7	46.07	0	1
129	D131G	-5.32	6.6	0	-2	1	21.47	-5.36	13.91	15.97	23.22	6.11	3.59	0	0	-35.96	11.55	20.37	-0.33	20.37	0	1
129	D131H	-5.32	5.15	0	-2	1	58.97	23.64	32.72	10.16	27.06	-5.07	2.98	0	0	-32.52	17.96	56.55	-2.2	56.55	0	1
129	D131N	-5.32	2.78	0	2	1	10.11	0.02	2.78	-25.63	28.56	0.03	2.7	0	0	1.66	-7.61	9.77	-1.22	9.77	0	1
130	N132I	-5.32	0.4	7.85	-5	1	11.48	19.35	8.1	44.98	-0.94	-10.35	1.01	0.14	4.47	-55.29	4.75	24.69	7.48	24.69	0	1
130	N132K	-5.32	-0.08	7.85	0	1	-2.84	4.62	-5.3	19.09	-1.57	7.51	-0.4	0.14	4.47	-31.4	-1.77	13.97	1.93	13.97	0	1
130	N132Y	-4.32	-1.24	7.85	-3	1	-7.75	5.12	-5.23	33.1	-0.96	-9.73	0.91	-0.28	4.47	-35.15	-10.76	59.43	24.56	59.43	0	1
130	N132S	-3.32	2.39	7.85	1	1	5.96	6.96	2.41	40.54	-4.27	-0.19	0.63	0.14	0.67	-40.93	0.93	6.58	3.48	6.58	0	1
131	T133I	-5.32	0.7	0.66	-1	0	32.25	13.05	26.52	10.09	5.12	-9.36	0.47	0	3.94	-17.58	10.64	52.03	-0.16	52.03	0	1
131	T133N	-3.32	0.42	0.66	0	0	13.31	-2.03	-3.12	-27.8	0.52	5.56	0.27	-0.2	3.89	36.23	11	16.05	0.02	16.05	0	1
131	T133A	-1.16	0.52	0.66	0	0	13.31	-1.89	1.34	5.09	2.64	5.56	0.53	0	3.94	-3.9	10.3	13.42	0.07	13.42	0	1
132	A134E	-5.32	6.92	0	-1	0	177.57	29.05	137.81	31.3	-37.37	-6.67	-0.07	0	0	23.52	33.06	136	0.6	136	0	1
132	A134T	-5.32	0.92	0	0	0	17.08	3.29	17.34	4.47	1.39	-6.58	-0.02	0	-4.13	1.32	1.06	15.34	-0.29	15.34	0	1
132	A134V	-5.32	-0.13	0	0	0	32.63	11.88	37.31	3.12	0.38	-11.69	0	0	0	-8.36	2.58	29.73	-0.16	29.73	0	1
132	A134G	-2.32	1.7	0	0	0	9.97	-3.47	4.63	0.93	-0.69	6.31	0	0	0	2.26	9.83	10.61	0.03	10.61	0	1
133	A135V	-3.82	0.39	0	0	0	14.87	8.59	20.84	5.51	0.72	-8.68	-0.02	0	0	-12.08	-7.82	59.26	-0.29	59.26	0	1
134	N136I	-4.32	-0.26	15.11	-5	0	-7.56	8.48	2.69	47.44	-2.52	-10.94	0.46	0.32	4.48	-57.97	-9.56	-1.62	0.27	0.27	0	1
134	N136S	-4.32	2.03	15.11	1	0	7.72	3.62	4.99	45.44	-6.91	-0.05	0.23	0.32	0.7	-40.6	6.73	7.99	-0.26	7.99	0	1
135	L137S	-3.32	1.98	12.43	-4	0	19.29	-0.78	6.97	0.77	-3.99	11.71	-0.24	0	-3.95	8.8	17.85	20.21	-0.1	20.21	0	1
135	L137F	-2.32	0.65	12.43	1	0	14.49	-1.53	10.85	-1.22	0.73	-0.21	-0.04	-0.16	0	6.07	8.17	18.89	0.05	18.89	0	1
136	L138H	-5.32	-0.11	0	-4	0	26.45	1.43	3.09	-5.82	1.51	11.6	-0.03	0	0	14.66	22.21	33.43	0.07	33.43	0	1
136	L138P	-5.32	3.93	0	-4	0	64.61	41	9.21	29.89	-0.88	7.64	0.25	0	0	-22.49	35.79	64.54	-0.01	64.54	0	1
136	L138R	-5.32	1.38	0	-3	0	10.31	6.08	0.54	3.71	-34.73	0.97	-1.1	0	0	34.84	11.33	11.21	0.7	11.21	0	1
137	L139P	-5.32	4.58	0	-4	0	134.26	60.21	62.16	29.13	-2.01	7.36	0.22	0	0	-22.81	48.6	139.25	-0.06	139.25	0	1
137	L139R	-5.32	1.15	0	-3	0	12.22	8.37	3.78	-18.08	-16.03	1.06	-1.14	-0.13	0	34.38	23.12	16.34	-1	16.34	0	1
137	L139Q	-2.49	1.83	0	-3	0	19.7	-0.38	0.13	-37.93	-0.06	11.78	-0.33	-1.19	0	47.67	17.24	21.84	0	21.84	0	1
139	T141M	-0.5	-0.18	23.61	-1	0	-8.37	6.4	-4.43	-4.52	0.6	-8.81	0.25	0	4.68	-2.54	-15.95	-3.39	0.01	0.01	0	1
140	I142N	-2.66	1.33	12.15	-5	0	16.83	-13.22	5.12	-38.91	-2.6	13.01	-0.26	-0.31	-1.27	55.28	16.29	20.12	-0.03	20.12	0	1
140	I142T	-1.66	2.69	12.15	-1	0	12.99	-10.25	4.05	-2.22	-1.42	9.16	-0.27	0	-3.58	17.53	12.07	15.46	-0.03	15.46	0	1
140	I142F	-0.43	4.13	12.15	0	0	10.25	-9.8	9.95	0.43	0	2.23	0	-0.01	0	7.46	4.77	19.48	-0.02	19.48	0	1
141	G143E	-1	2.17	59.02	-3	0	5.04	11.1	-3.58	33	-55.27	-2.72	0.02	0	0	22.49	7.72	5.76	0.1	5.76	0	1
141	G143R	-0.67	1.1	59.02	-3	0	-4.31	16.04	-1.1	-23.79	-9.88	-4.2	-2.64	0	0	21.25	-6.05	-6.35	-0.09	-0.09	0	1
142	G144V	-5.32	2.08	5.68	-5	0	18.53	15.78	13.34	6.99	1.27	-7.13	-0.01	0	0	-11.7	8.2	17.47	-0.02	17.47	0	1
142	G144A	-3.32	1.46	5.68	0	0	11.4	6.33	11.02	3.94	0.45	-3.14	-0.01	0	0	-7.21	5.98	11.24	0	11.24	0	1
142	G144R	-3.32	0.06	5.68	-3	0	14.31	17.59	9.63	-0.5	-25.67	-7.33	-0.01	-0.41	0	21.01	8.09	14.73	-0.1	14.73	0	1
143	P145L	-3.16	2.75	7.49	-4	0	9.97	-0.04	7.19	-21.51	0.78	-0.68	0.01	0	0	24.22	-1.74	20.29	-0.01	20.29	0	1
143	P145S	-2.1	3.51	7.49	-1	0	11.64	-8.95	3.66	-21.03	-0.95	8.61	-0.2	0	-3.66	34.15	11.74	11.49	-0.07	11.49	0	1
143	P145A	-1	2.97	7.49	-1	0	12.33	-9.12	5.92	-24.06	-1.89	8.42	0.01	0	0	33.04	11.67	12.96	-0.03	12.96	0	1
143	P145Q	-1	2.65	7.49	-2	0	9.1	-6.01	4.85	-65.03	-2.29	6.39	-0.28	-1.61	-0.06	73.15	2.78	13.05	-0.02	13.05	0	1
144	K146M	-1.11	0.16	76.17	-2	0	-9.08	4.3	-0.5	14.9	-3.58	-11.39	0	0	0	-12.82	-9.53	-9.52	0.11	0.11	0	1
145	E147Q	-1	-0.77	56.93	3	0	-5.68	-2.56	0.72	-46.3	33.5	-0.04	-0.02	0	-2.34	11.35	-2.6	-5.28	-0.1	-0.1	0	1
146	L148P	-5.32	2.49	1.04	-4	0	48.5	22.7	24.41	25.64	-0.21	6.44	0.22	0	0	-30.71	25.95	64.86	-0.03	64.86	0	1
146	L148Q	-3.32	1.95	1.04	-3	0	12.06	-3.7	0.47	-38.66	-0.26	10.56	-0.2	0	-1.18	45.03	13.69	13.4	0.01	13.4	0	1
147	T149I	-1	2.27	26.89	-1	0	4.6	8.51	2.98	12.81	-0.79	-3.96	0.54	0	3.65	-19.13	3.24	5.85	-0.08	5.85	0	1
147	T149A	-0.75	0.85	26.89	0	0	5.94	-2.43	2.27	8.14	-2.38	2.1	0.56	0	3.65	-5.95	4.24	5.56	-0.01	5.56	0	1
149	F151S	-1	2.26	19.75	-4	0	15.28	2.69	6.53	-1.94	-2.93	11.46	-0.22	0	-4.15	3.85	14.37	16.51	-0.03	16.51	0	1
149	F151V	-0.5	2.15	19.75	-1	0	8.84	2.9	5.2	3.33	-2.3	6.3	0	0	0	-6.59	9.47	11.22	-0.02	11.22	0	1
149	F151L	-0.43	2.13	19.75	1	0	4.89	5.62	1.2	1.78	-1.67	2.49	0	0	0	-4.53	5.12	5.94	-0.01	5.94	0	1
149	F151I	-0.25	1.26	19.75	0	0	4.62	8.32	3.77	3.6	-1.52	4.17	0.01	0	0	-13.74	4.02	8.42	-0.02	8.42	0	1
150	L152S	-1	2.94	1.04	-4	0	19.91	-0.53	8.19	-3.37	-1.95	14.51	-0.24	0	-3.91	7.2	21.06	21.32	-0.04	21.32	0	1
150	L152W	-1	-0.59	1.04	-2	0	14.24	-3.61	13.05	-4.59	1.98	-8.61	-0.04	0	0	16.06	4.02	36.2	0.08	36.2	0	1
151	H153L	-0.5	0.25	49.38	-4	0	-1.11	-0.61	3.49	9.84	2.94	-2.99	0.05	0.15	0	-13.99	3.84	-1.06	0	0	0	1
152	N154K	-2.32	-0.48	83.38	0	0	2.5	3.68	-3.26	28.31	-1.53	3.68	0.23	0	0.35	-28.96	2.27	2.16	-0.09	2.16	0	1
152	N154D	-0.5	0.33	83.38	2	0	3.4	-3.6	-1.39	63.69	-52.74	0.04	0.23	0	0.35	-3.18	5	4.32	0.09	4.32	0	1
153	M155K	-0.33	1.12	12.29	-2	0	21.72	-2.36	3.28	-1.51	-5.89	19.55	-0.62	0	0	9.27	25.18	25.08	-0.13	25.08	0	1
154	G156V	-4.32	2.98	49.94	-5	0	1.24	7.87	-0.33	4.69	1.82	-2.59	0	0	0	-10.21	11.91	1.75	0	1.75	0	1
154	G156W	-3.32	3.18	49.94	-4	0	3.36	3.75	-2.07	-0.77	1.16	-3.67	0	-0.37	0	5.33	3.42	-1.3	0	0	0	1
154	G156R	-1	2.25	49.94	-3	0	-8.06	10.01	-1.9	-11.44	-24.46	-3.44	-0.01	-1.38	0	24.57	9.88	0.37	-0.1	0.37	0	1
155	D157G	-5.32	5.15	6.3	-2	0	8.98	-3.5	6.98	10.58	22.34	4.69	3.16	0	0	-35.27	-3.09	6.24	-0.16	6.24	0	1
155	D157V	-5.32	3.01	6.3	-5	0	0.53	3.93	8.06	15.49	25.35	-9.76	3.17	0	0	-45.7	-13.57	3.55	-0.13	3.55	0	1
155	D157E	-2.32	1.09	6.3	2	0	20.44	3.01	7.34	19.8	7.94	-4.94	1.06	0	0	-13.77	-4.47	17.26	15.3	17.26	0	1
155	D157N	-2.32	1.59	6.3	2	0	-5.78	0.5	-0.01	-36.77	26.07	-0.14	2.38	0	-0.06	2.25	-13.4	-6.92	-0.15	-0.15	0	1
156	H158L	-0.5	-0.53	65.68	-4	0	3.38	1.06	1.74	14.54	0.64	-1.7	0.25	0.14	0	-13.28	1.13	2.11	0	2.11	0	1
157	V159G	-1	1.28	24.92	-5	0	12.69	-5.4	5.6	-5.23	-1.5	10.64	-0.01	0	0	8.59	16.17	11.1	-0.01	11.1	0	1
158	T160I	-3.32	-0.12	3.28	-1	0	2.06	5.73	8.54	17.33	-0.67	-11.73	1.33	0	3.43	-21.9	-2.59	6.78	0.04	6.78	0	1
158	T160A	-1	0.81	3.28	0	0	12.47	-3.61	3.49	12.4	-3.62	5.1	1.33	0	3.43	-6.06	6	14.85	-0.03	14.85	0	1
159	R161L	-2.32	2.57	32.03	-3	0	16.93	-3.09	1.14	52.41	-4.32	-0.04	4.17	0	0	-33.33	7.1	19.27	0.13	19.27	0	1
159	R161C	-1.79	3.21	32.03	-5	0	22.93	-10.24	4.8	49.99	-8.96	6.93	4.17	0	0	-23.75	12.66	23.19	0.09	23.19	0	1
160	L162F	-1	2.07	2.59	1	0	18.26	4.44	9.97	-0.14	1.96	-0.97	0	-1.1	0	4.1	14.5	64.46	-0.12	64.46	0	1
160	L162P	-1	3.53	2.59	-4	0	35.97	21.69	8.07	29.63	-3.54	5.87	0.25	0	0	-26.01	19.62	38.58	-0.23	38.58	0	1
160	L162H	-0.5	3.09	2.59	-4	0	23.5	1.22	-1.44	0.33	0.3	10.38	0	-0.81	0	13.52	19.68	26.5	0.2	26.5	0	1
160	L162I	-0.5	-0.01	2.59	2	0	6.18	6.97	3.19	1.8	-0.28	0.83	0	0	0	-6.33	0.53	9.8	-0.05	9.8	0	1
161	D163G	-4.66	0.93	34.03	-2	0	17.75	0.68	7.59	27.21	6.84	4.15	4.32	0	0	-33.04	9.89	17.15	-0.16	17.15	0	1
161	D163V	-1.99	0.65	34.03	-5	0	5.78	6.63	1.37	32.41	10.34	-6.71	4.33	0	0	-42.59	12.75	5.58	-0.39	5.58	0	1
161	D163E	-0.67	0.52	34.03	2	0	3.33	8.46	0.51	12.79	-4.4	-4.25	0.75	0	0	-10.52	-1.68	3.28	1.73	3.28	0	1
161	D163N	-0.5	-0.19	34.03	2	0	3.94	0.84	0.18	-8.69	7.75	0.2	3.63	-0.05	-4.68	4.76	0.47	2.88	-0.17	2.88	0	1
162	R164C	-1.66	2.91	12.5	-5	0	28.33	-9.87	7.16	59.7	-19.03	8.79	5.2	0.66	0	-24.27	28.99	30.28	0.02	30.28	0	1
162	R164H	-1	4.03	12.5	0	0	26.24	-2.96	2.58	49.41	-14.14	5.83	4.88	0.25	0	-19.6	24.64	25.71	0.04	25.71	0	1
162	R164S	-1	4.9	12.5	-1	0	31.28	-11.64	8.61	65.8	-18.37	8.49	4.94	0.66	-2.53	-24.69	28.87	31.76	0.07	31.76	0	1
163	W165G	-1	2.56	36.05	-4	0	15.47	-5.19	10.32	3.62	-0.89	14.48	0	0.24	0	-7.11	16.23	15.5	-0.03	15.5	0	1
163	W165R	-0.44	-0.79	36.05	-4	0	-0.98	7	1.83	-7.64	-18.73	3.31	-1.21	-0.35	0	14.81	-2.17	-3.1	-0.26	-0.26	0	1
164	E166D	-5.32	2.83	2.15	2	1	8.1	-6.24	1.86	2.27	-0.71	4.03	0.8	0	0	6.1	8.7	7.18	-0.17	7.18	0	1
164	E166G	-5.32	3.68	2.15	-3	1	11.91	-6.98	12.84	-17.46	37.61	8.23	1.6	0	0	-23.93	10.51	10.24	-1.69	10.24	0	1
164	E166K	-5.32	6.66	2.15	1	1	19.18	-0.65	-0.71	9.68	18.02	11.68	0.65	0	0	-19.48	17.36	19.61	-4.16	19.61	0	1
164	E166V	-5.32	2.33	2.15	-4	1	3.05	3.32	8.74	-13.43	39.33	-3.71	1.59	0	0	-32.8	1.23	4.48	-2.79	4.48	0	1
165	P167A	-1.16	0.98	19.07	-1	1	7.78	-4.76	3.49	-27.75	-0.81	5.01	-0.08	0	0	32.68	4.21	8.65	0.22	8.65	0	1
165	P167Q	-1	0.49	19.07	-2	1	7.51	-2.42	-0.91	-62.11	-0.75	3.33	-0.81	0	-0.06	71.23	5.84	9.16	-2.01	9.16	0	1
165	P167S	-1	0.06	19.07	-1	1	9.24	-4.64	2.44	-21.14	-1.97	4.94	-0.67	0	-3.8	34.08	60.2	11.07	-0.29	11.07	0	1
165	P167L	-0.33	1.48	19.07	-4	1	5.83	2.83	0.31	-24.69	1.93	-0.06	-0.08	0	0	25.6	-6.08	8.42	-3.3	8.42	0	1
166	E168G	-0.67	2.57	57.47	-3	1	3.62	-9.01	7.02	-23.75	46.11	5.6	0.54	0	0	-22.9	5.12	3.51	-0.27	3.51	0	1
167	L169P	-5.32	2.12	2.07	-4	1	53.1	20.5	27.14	28.7	-2.73	3.64	0.16	0	0	-24.3	26.63	61.99	-0.51	61.99	0	1
167	L169Q	-5.32	0.79	2.07	-3	1	8.35	-2.13	1.28	-42.86	-1.43	7.6	-1.17	-1.3	-0.08	48.43	7.54	9.92	-0.61	9.92	0	1
168	N170K	-5.32	0.03	12.69	0	0	5.6	7.9	-3.47	30.87	-8.7	6.29	-2.06	0	3.31	-28.54	3.91	32.16	1.67	32.16	0	1
168	N170Y	-5.32	-0.25	12.69	-3	0	17.59	22.1	4.3	35.43	-5.36	-6.71	0.88	0	3.31	-36.35	61.33	86.86	11.06	86.86	0	1
168	N170I	-4.82	0.07	12.69	-5	0	0.64	15.37	1.15	45.58	-4.56	-7.6	0.95	0	3.31	-53.57	-1.66	6.47	-3.74	6.47	0	1
168	N170D	-3.32	1.74	12.69	2	0	18.99	-0.6	-0.81	91.28	-71.99	-0.01	0.94	0	3.31	-3.13	19.19	25.64	10.52	25.64	0	1
168	N170S	-1	0.9	12.69	1	0	7.49	6.09	3.21	43.16	-5.62	-0.04	0.88	0	-0.96	-39.23	6.39	8.05	-0.16	8.05	0	1
170	A172V	-1.05	-0.27	13.55	0	0	9.51	9.15	13.38	4.22	2.14	-8.87	0	0	0	-10.51	3.91	15.58	0.15	15.58	0	1
170	A172T	-0.83	0.92	13.55	0	0	6.48	1.48	5.44	2.21	2.42	-4.32	-0.3	0	-4.2	3.77	9.24	13.48	-0.02	13.48	0	1
171	I173V	-0.25	0.22	35.91	4	0	0.79	-6.25	1.34	-0.57	-0.68	2.12	0	0	0	4.83	0.75	-0.18	-0.02	-0.02	0	1
171	I173L	-0.17	0.2	35.91	2	0	2.1	-5.27	-0.57	-1.06	0.51	0.78	0	0	0	7.7	1.84	1.64	0.02	1.64	0	1
172	P174S	-0.13	1.06	51.09	-1	0	3.74	-10.25	1.3	-19.29	-1.15	4.15	0	0	-3.74	32.73	2.54	3.08	0.01	3.08	0	1
174	D176V	-3.82	4.67	27.1	-5	0	3.01	3.2	1.28	34.21	12.66	-7.13	4.35	0	0	-45.56	-4.48	1.81	-0.18	1.81	0	1
175	E177D	-3.16	-3.12	55.85	2	0	2.69	-11.7	-0.08	3.81	-4.84	1.86	0.89	0	0	12.76	2.04	3.46	0	3.46	0	1
176	R178C	-1	2.94	38.28	-5	0	18.72	-5.08	2.41	38.43	-0.78	5.19	3.83	0.57	0	-25.85	19.09	19.9	0.09	19.9	0	1
176	R178H	-0.5	2.67	38.28	0	0	20.18	-1.61	-0.8	37.72	-2.87	3.3	3.75	0.29	0	-19.61	17.02	20.17	0.1	20.17	0	1
177	D179A	-5.32	2.54	1.26	-3	0	7.92	6.45	6.97	8.2	21.34	0.01	3.73	0	0	-38.79	5.6	7.8	-0.42	7.8	0	1
177	D179E	-5.32	-0.68	1.26	2	0	15.44	16.58	9.72	6.34	2.02	-6.2	-0.06	0	0	-12.97	25.59	12.61	0.53	12.61	0	1
177	D179G	-5.32	2.88	1.26	-2	0	10.87	2.12	9.29	8.22	20.26	4.97	3.73	0	0	-37.71	35.79	11.15	-0.47	11.15	0	1
177	D179V	-5.32	1.42	1.26	-5	0	3.52	12.47	7.49	12.76	24.51	-10.47	3.73	0	0	-46.97	0.74	6.33	-0.48	6.33	0	1
177	D179Y	-5.32	1.69	1.26	-5	0	42.62	15.63	33.54	11.49	26.29	-14.59	3.62	0	0	-33.36	7.63	60.87	-0.02	60.87	0	1
177	D179N	-4.32	2.38	1.26	2	0	3.33	3.9	3.28	-26.85	22.83	-0.07	3.21	0	-4.49	1.52	-2.02	4.44	-0.6	4.44	0	1
178	T180P	-5.32	3.56	3.28	-2	0	63.72	53.58	13.36	36	-1.8	-3.62	1.01	0	4.59	-39.41	33.87	61.5	-0.04	61.5	0	1
178	T180A	-3.32	3.86	3.28	0	0	15.1	1.64	3.89	5.63	-2.07	4.21	0.88	0	4.59	-3.67	7.5	15.96	0.04	15.96	0	1
178	T180N	-3.32	2.08	3.28	0	0	13.44	1.72	-2.78	-34.36	0.97	4.22	0.51	0	4.54	38.63	15.96	14.1	0	14.1	0	1
178	T180I	-3.12	2.29	3.28	-1	0	15.96	16.18	9.72	11.48	-1.46	-8.68	0.9	0	4.59	-16.78	14.33	24.33	-2.39	24.33	0	1
179	T181K	-5.32	4.57	0	-1	0	41.91	12.81	17.15	6.35	-17.52	16.98	-0.75	0	2.44	4.46	33.59	176.66	-0.22	176.66	0	1
179	T181M	-5.32	1.15	0	-1	0	4.22	14.37	5.27	0.81	0.61	-16.53	0.31	0	2.44	-3.06	69.5	10.68	-0.01	10.68	0	1
179	T181P	-5.32	1.73	0	-2	0	59.17	52.81	14.31	24.27	-0.32	-5.36	0.56	0	2.44	-29.55	24.51	60.89	0	60.89	0	1
179	T181R	-5.32	2.79	0	-2	0	95.9	43.03	67.31	4.09	-30.8	-11.82	-1.12	-0.43	2.44	23.18	6.61	112.26	-0.25	112.26	0	1
179	T181A	-2.99	1.56	0	0	0	13.11	5.99	3.42	-0.06	-1.63	6.08	0.31	0	2.44	-3.43	14.85	13.07	-0.02	13.07	0	1
180	M182K	-0.25	-0.45	18.68	-2	0	20.83	-0.2	1.51	1.44	-14.19	24.38	-0.29	0	0	8.17	15.33	22.32	-0.06	22.32	0	1
181	P183H	-5.32	2.6	0	-3	0	24.64	6.28	11.17	-34.98	2.12	4.28	-0.17	-0.95	0	36.88	70.89	32.65	0.03	32.65	0	1
181	P183S	-3.32	3.25	0	-1	0	13.76	-6.9	3.79	-21.48	0.63	9.04	-0.02	0	-4.53	33.23	13.89	13.98	-0.02	13.98	0	1
182	V184E	-1	na	19.45	-1	0	10.44	1.06	-1.71	32.83	-57.68	4.48	0	0	0	31.46	12.54	9.2	0.1	9.2	0	1
184	M186K	-5.32	1.06	0	-2	0	20.28	-2.23	-0.46	-2.3	-11.97	26.39	-0.82	0	0	11.68	22.16	23.92	-0.23	23.92	0	1
184	M186T	-3.82	2.27	0	-1	0	20.39	-0.93	11.41	-1	-1.53	14.15	-0.26	0	-4.62	3.18	21.16	24.89	-0.1	24.89	0	1
184	M186L	-0.8	0.22	0	3	0	9	2.29	4.5	3	2.43	4.71	-0.01	0	0	-7.93	11.05	9.28	-0.05	9.28	0	1
185	A187T	-3.32	0.67	0	0	0	3.63	-0.82	1.45	8.94	-0.24	-6.43	-0.01	0	-2.98	3.72	-3.01	11.04	-0.49	11.04	0	1
186	T188A	-0.2	1.51	34.75	0	0	4.79	0.35	3.19	-3.27	1.44	2.98	0.26	0	3.77	-3.92	6.36	4.86	0	4.86	0	1
187	T189K	-5.32	1.19	1.31	-1	0	18.49	1.34	10.66	-9.12	-6.26	11.51	0.53	0	4.07	5.75	10.61	73.12	-0.2	73.12	0	1
187	T189A	-3.32	1.45	1.31	0	0	5.14	-2.49	2.46	0.64	-0.98	4.83	0.81	0	4.07	-4.2	3.45	6.72	0	6.72	0	1
187	T189M	-0.6	-1.23	1.31	-1	0	-13.8	-0.74	-1.55	3.82	1.98	-16.33	0.79	0	4.07	-5.83	-22.37	16.99	0.04	16.99	0	1
187	T189S	-0.5	1.35	1.31	2	0	3.59	0.54	2.54	1.83	-0.66	4.95	0.02	0	-0.4	-5.23	2.49	4.71	-0.01	4.71	0	1
189	R191P	-5.32	3.56	27.73	-3	0	66.56	29.1	32.42	64.85	-2.7	-1.03	1.23	0	0	-57.32	29.79	81.82	0.09	81.82	0	1
189	R191C	-0.5	1.38	27.73	-5	0	22.26	-7.35	4.46	43	-4.49	7.7	1.03	0	0	-22.09	22.94	23.43	0.09	23.43	0	1
190	K192E	-0.2	1.32	32.33	1	0	-2.87	-2.19	2.35	57.12	-67.24	-9.66	0.58	0	0	16.18	-4.2	-3.79	0.19	0.19	0	1
191	L193P	-5.32	2.96	1.04	-4	0	72.93	34.69	32.02	27.68	-0.26	4.29	0.25	0	0	-25.74	32.3	73.44	-0.02	73.44	0	1
191	L193V	-0.5	0.9	1.04	1	0	16.14	1.51	9.17	1.64	-0.55	3.84	0	0	0	0.53	11.14	12	-0.01	12	0	1
192	L194S	-2.32	1.38	7.77	-4	0	14.71	-3.24	6.11	-3.06	-2.01	13.84	-0.26	0	-3.58	6.91	16.16	19.78	-0.03	19.78	0	1
193	T195S	-0.33	0.44	44.59	2	0	7.26	-0.55	1.93	4	-0.32	3.2	0.01	0	0.06	-1.06	7.33	6.85	0	6.85	0	1
194	G196C	-0.33	1.61	28.38	-4	0	1.07	2.67	-0.05	1.67	0.37	-1.9	-0.03	0	0	-1.67	17.57	4.31	0	4.31	0	1
195	E197V	-2.32	1.17	100	-4	0	-2.38	-2.6	1.08	15.4	16.51	-0.39	2.6	0	0	-34.99	0.94	5.17	-0.08	5.17	0	1
195	E197G	-1	0.93	100	-3	0	3.26	-8.37	1.04	12.4	14.82	1.35	2.6	0	0	-20.58	7.43	11.43	-0.08	11.43	0	1
196	L198P	-1	0.81	40.39	-4	0	32.49	13.06	9.3	23.45	0.28	8.14	0.04	0	0	-21.79	32.19	32.74	0	32.74	0	1
197	L199P	-2.66	1.61	1.55	-4	0	40	22.52	8.49	28.61	-1.59	6.09	0.11	0	0	-24.22	29.99	37.76	-0.01	37.76	0	1
197	L199F	-2.32	-1.13	1.55	1	0	16.46	2.6	10.2	1	-0.39	-2.08	0	0	0	5.12	87.62	29.9	0.01	29.9	0	1
197	L199H	-1.94	-0.09	1.55	-4	0	18.66	2.53	0.51	-8.12	3.1	8.81	-0.18	0	0	12	16.05	20.12	0.01	20.12	0	1
198	T200I	-1.88	1.93	46.56	-1	0	-0.01	9	0.05	6.12	0	-2.52	1.39	0	4.38	-18.43	1.55	-0.93	0	0	0	1
198	T200P	-1	1.81	46.56	-2	0	34.62	34.85	0.72	27.83	-0.75	-1.38	2.17	0	4.38	-33.2	17.22	36.01	0	36.01	0	1
198	T200A	-0.25	1.69	46.56	0	0	6.43	1.28	1.78	0.7	-2.62	1.27	1.39	0	4.38	-1.75	6.86	5.81	0	5.81	0	1
200	A202D	-2.32	-0.38	64.35	-3	0	3.05	-5.95	-0.92	16.3	-45.62	0.05	0	0	0	39.19	3.02	3.47	0.08	3.47	0	1
201	S203P	-3.57	0.84	7.7	-1	0	41.92	39.34	10.26	30.28	0.34	-7.21	1.3	0	4.66	-37.05	10.22	44.42	0	44.42	0	1
201	S203F	-3.32	0.93	7.7	-4	0	29.59	9.92	21.89	3.49	0.99	-12.24	1.1	0	4.66	-0.22	2.22	43.08	0	43.08	0	1
201	S203T	-1	-0.28	7.7	2	0	1.12	-2.5	2.48	2.27	-0.59	-4.65	0.77	0	1.61	1.73	-2.23	4.06	0	4.06	0	1
202	R204W	-4.32	4.25	21.09	-4	0	28.56	2.9	1.99	51.21	-10.4	-1.63	0.89	0	0	-16.41	23.97	39.09	0.09	39.09	0	1
202	R204L	-1.44	2.77	21.09	-3	0	15.56	-0.83	6.05	54.77	-12.25	-0.71	0.88	0	0	-32.35	15.91	31.58	0.09	31.58	0	1
203	Q205E	-1.16	0.88	47.1	3	0	3.32	4.18	-0.76	86.43	-71.43	-1.18	0.82	0	0.99	-15.75	4.85	5.29	0.1	5.29	0	1
204	Q206H	-0.67	3.38	26.4	1	0	7.23	2.01	-0.86	30.84	1.21	1.05	-0.02	5.24	0	-32.25	6.28	7.62	0	7.62	0	1
204	Q206R	-0.4	2.49	26.4	1	0	-2.29	7.49	-0.11	28.3	-23.46	-4.69	-3.07	5.54	0	-12.29	-3.93	-2.56	-0.13	-0.13	0	1
205	L207S	-5.32	1.83	0	-4	0	27.1	-7.2	8.36	6.08	-1.26	14.95	0.01	0	-2.6	8.76	25.51	30.53	-0.01	30.53	0	1
205	L207I	-0.67	0.05	0	2	0	5.43	10.63	2.27	1.9	0.18	-0.42	0	0	0	-9.14	4.46	10.05	0.01	10.05	0	1
206	I208T	-1	-0.1	16.02	-1	0	6.66	-5.26	1.49	-6.75	-2.12	6.66	-0.25	0	-3.52	16.42	6.44	12.18	0	12.18	0	1
206	I208V	-0.33	0.75	16.02	4	0	5.94	-5.39	2.34	-0.36	-0.54	3.03	0	0	0	6.86	6.61	7.02	0	7.02	0	1
207	D209G	-1	-0.74	41.59	-2	0	0.42	2.22	5.25	-17.27	42.78	2.56	0.83	0	0	-35.96	-5.97	-1.22	-0.11	-0.11	0	1
207	D209V	-0.5	0.84	41.59	-5	0	-4.19	8.32	1.72	-12.01	43.66	-3.55	0.82	0	0	-43.14	-6.27	-4.75	-0.13	-0.13	0	1
208	W210R	-5.32	2.16	6.76	-4	0	10.42	3.15	5.5	8.69	-29.81	7.21	-0.05	-0.87	0	16.59	27.53	4.4	-0.18	4.4	0	1
208	W210C	-2.99	2.96	6.76	-3	0	29.55	0.21	15.01	0.37	0.65	19.91	0.01	0.93	0	-7.53	46.07	26.4	-0.05	26.4	0	1
209	M211I	-5.32	0.89	0.49	2	0	18.04	13.08	8.28	2.65	1.82	5.27	-0.01	0	0	-13.06	12.75	37.37	0.01	37.37	0	1
209	M211V	-5.32	2.52	0.49	1	0	22.73	5.65	10.44	2.61	1.36	9.58	-0.01	0	0	-6.91	20.31	32.85	0.01	32.85	0	1
210	E212G	-0.5	1.11	48.34	-3	0	1.22	-6.06	6.39	-33.7	52.09	5.21	0.01	0	0	-22.71	1.07	1.22	-0.12	1.22	0	1
211	A213G	-1	0.35	31.33	0	0	4.08	-3.32	1.53	0.58	-0.35	2.67	0	0	0	2.97	3.26	3.23	-0.01	3.23	0	1
211	A213T	-1	0.14	31.33	0	0	-0.77	0.5	-0.94	-1.95	2.57	-1.09	-0.25	0	-3.7	4.09	-3.18	-0.93	0.01	0.01	0	1
211	A213V	-1	0.15	31.33	0	0	6.04	6.2	1.68	5.41	2.13	-3.01	0.01	0	0	-6.38	2.52	2.55	0.01	2.55	0	1
212	D214V	-2.99	-3.64	5.67	-5	1	-19.36	3.18	3.52	3.87	24.07	-6.91	0.99	0	0	-48.08	-17.03	-19.32	-0.29	-0.29	0	1
212	D214N	-1.66	-3.12	5.67	2	1	-20.13	-1.61	0.77	-46.33	24.73	0.05	0.52	-0.03	-0.03	1.8	-14.89	-21.7	-0.28	-0.28	0	1
213	K215T	-0.5	0.86	61.56	-1	1	-1.99	-1.62	3.72	23.56	-9.87	-7.62	0.16	0	-3.7	-6.62	-5.23	-3.52	0.15	0.15	0	1
214	V216D	-5.07	0.97	27.96	-5	1	20.13	-8.81	2.35	32.01	-55.73	4.85	-0.32	0	0	45.78	17.3	20.65	0.64	20.65	0	1
214	V216G	-2.32	1.44	27.96	-5	1	10.09	-6.81	6.63	-2.78	-3.47	6.33	0.04	0	0	10.13	8.14	9.6	0.01	9.6	0	1
214	V216F	-1	1.67	27.96	-1	1	6.39	-0.3	0.55	-2.11	2.57	-1.17	0	0	0	6.85	1.29	6.53	-1.56	6.53	0	1
214	V216I	-1	-0.87	27.96	4	1	0.14	8.14	-0.83	0.65	0.63	-1.68	0.07	0	0	-6.85	-3	-0.12	-0.23	-0.12	0	1
214	V216L	-1	0.77	27.96	1	1	2.91	1.52	0.54	0.41	-0.65	-0.66	0.01	0	0	1.74	0.3	2.63	-0.25	2.63	0	1
214	V216A	-0.67	1.09	27.96	0	1	8.08	-2.56	4.79	-3.61	-2.18	4.53	0.02	0	0	7.1	3.54	7.25	0.01	7.25	0	1
215	A217E	-3.32	4.33	1.69	-1	1	168.89	28.27	97.44	50.5	-28.39	-4.15	-0.11	0	0	25.33	29.15	166.99	0.71	166.99	0	1
215	A217V	-3.32	-2.26	1.69	0	1	18.55	12.53	13.53	4.62	2.71	-7.93	0.01	0	0	-6.91	6.13	22.02	-0.11	22.02	0	1
215	A217T	-1.66	-1.39	1.69	0	1	12.73	0.69	10.97	1.4	3.52	-3.22	-0.9	0	-3.17	3.45	3.01	13.25	0.01	13.25	0	1
216	G218V	-2.32	-0.06	47.67	-5	1	-6.35	5.61	-1.6	5.35	1.38	-5.12	0	0	0	-11.96	-4.59	-7.18	-0.37	-0.37	0	1
216	G218E	-2.16	-1.84	47.67	-3	1	3.93	6.97	-5.53	29.26	-46.34	-3.74	-0.08	0	0	23.39	-2.48	-0.22	0.19	0.19	0	1
216	G218R	-1	-3.12	47.67	-3	1	-8.96	12.07	-4.45	-3.12	-24.26	-6.03	-1.27	-2.58	0	20.67	-10.7	-8.11	-0.16	-0.16	0	1
217	P219S	-0.92	1.31	47.68	-1	0	0.24	-8.73	0.35	-23.86	0.77	4.02	-0.05	0	-3.62	31.36	-3.4	-2.56	0	0	0	1
217	P219A	-0.2	1.21	47.68	-1	0	-0.77	-7.11	1.53	-27.96	-1.57	3.95	0.01	0	0	30.38	-3.12	-3.77	-0.01	-0.01	0	1
218	L220F	-4.32	0.15	0	1	0	17.64	2.61	13.05	-2.27	1.57	-1.28	0	-0.45	0	4.41	17.33	23.48	0.02	23.48	0	1
218	L220V	-4.32	1.72	0	1	0	19.4	3.56	10.78	1.77	-0.92	5.24	-0.02	0	0	-1.01	13.51	23.57	-0.03	23.57	0	1
218	L220H	-3.32	1.36	0	-4	0	18.62	2.32	-1.28	-4.88	1.71	9.62	0	-0.27	0	11.39	16.54	18.21	0.11	18.21	0	1
218	L220I	-2.32	1.16	0	2	0	11.81	9.14	10.56	1.86	0.1	1.1	-0.02	0	0	-10.94	3.79	16	-0.05	16	0	1
219	L221P	-3.32	-0.58	3.63	-4	0	35.38	18.98	14.16	26.34	-1.33	4.58	0.1	0	0	-27.45	26	36.85	-0.04	36.85	0	1
219	L221Q	-3.32	1.24	3.63	-3	0	12.31	-2.51	3.14	-38.05	-4.65	8.59	-0.2	0	-1.72	47.71	14.26	15.36	-0.02	15.36	0	1
219	L221R	-3.32	-0.8	3.63	-3	0	12.07	3.6	1.1	-6.68	-20.54	0.61	-0.03	0	0	34.01	7.61	10.14	-0.16	10.14	0	1
219	L221V	-1	1.49	3.63	1	0	10.59	-1.22	5.25	1.86	-0.93	4.91	-0.01	0	0	0.73	11.13	10.78	-0.02	10.78	0	1
220	R222L	-4.32	6.32	27.73	-3	0	25.33	0.11	3.45	75.02	-26.37	0.52	4.63	0	0	-32.04	24.07	26.1	0.16	26.1	0	1
220	R222C	-3.82	6.46	27.73	-5	0	34.96	-9.06	8.41	77.83	-31.83	7.47	4.63	0	0	-22.49	33.44	35.73	0.13	35.73	0	1
220	R222H	-3.45	6.32	27.73	0	0	32.24	-1.34	6.46	68.21	-31.68	5.41	4.65	0	0	-19.46	30.3	32.9	0.14	32.9	0	1
220	R222S	-3.32	5.85	27.73	-1	0	36.4	-2.86	8.55	79.74	-32.68	7.51	4.28	0	-4.39	-23.75	34.16	36.92	0.13	36.92	0	1
221	S223W	-1	0.2	59.32	-4	0	-2.49	2.22	-3.75	-6.75	0.92	-5.57	0.26	0	4.66	5.52	-2.57	-3.55	-4.81	-3.55	0	1
221	S223P	-0.67	-1.37	59.32	-1	0	45.67	36.66	18.44	25.6	2.63	-5.24	0.44	0	4.66	-37.51	12.64	50.04	0	50.04	0	1
223	L225P	-4.82	0.77	22.79	-4	0	80.02	29.42	45.68	23.81	-0.28	7.66	0.19	0	0	-26.45	20.19	99.4	0	99.4	0	1
223	L225H	-4.57	1.01	22.79	-4	0	21.72	2.74	0.81	-4.66	-0.58	10.35	0	-0.54	0	13.59	19.29	22.96	0	22.96	0	1
223	L225F	-2.46	1.96	22.79	1	0	19.72	3.87	7.4	-3.71	1.98	5.26	0	0	0	4.92	13.27	21.15	0	21.15	0	1
223	L225R	-2.32	0.26	22.79	-3	0	1.07	4.51	-2.08	-28.17	-6.43	3.19	-0.81	0	0	30.87	-3.16	0.24	0.56	0.56	0	1
224	P226S	-5.32	2.72	36.1	-1	0	11.18	-15.77	2.84	-15.23	-0.48	8.5	-0.15	0	-2.42	33.89	10.09	11.4	0	11.4	0	1
224	P226L	-2.16	2.93	36.1	-4	0	1.32	-7.17	-0.15	-22.22	1.42	2.17	-0.02	0	0	27.29	-0.34	2.25	0	2.25	0	1
224	P226Q	-1.11	1.98	36.1	-2	0	2.94	-9.03	1.56	-65.5	-1.42	5.98	-0.22	0	-1.83	73.39	1.64	3.98	0	3.98	0	1
225	A227S	-1	0.21	88.06	2	0	1.29	-1.34	-0.06	5.87	-1.24	0.03	0	0	-3.65	1.68	1.36	1.41	0	1.41	0	1
227	W229G	-5.32	5.65	21.78	-4	0	39.12	-4.82	18.52	6.73	-2.95	26.09	0	0.42	0	-4.86	35.2	39.29	0	39.29	0	1
227	W229L	-5.32	1.81	21.78	-2	0	24.31	9.85	15.55	9.87	-1.83	7.43	-0.01	0.42	0	-16.97	15.81	18.55	0	18.55	0	1
227	W229R	-5.32	1.8	21.78	-4	0	12.09	5.9	3.87	-16.32	-6.05	7.55	-0.04	-1.17	0	18.35	7.74	11.31	-0.1	11.31	0	1
227	W229S	-5.32	3.42	21.78	-4	0	31.96	1.47	13.9	8.02	-1.9	21.61	-0.05	0.42	-4.14	-7.36	30.09	31.78	0	31.78	0	1
228	F230S	-2.32	2.83	10.77	-4	0	17.14	-1.59	8.52	3.22	-1.86	10.74	-0.32	0	-4.32	2.75	17.8	18.6	0	18.6	0	1
228	F230L	-1.88	1.59	10.77	1	0	5.85	6.55	1.01	1.94	-1.5	2.3	-0.01	0	0	-4.45	5.02	7.54	0	7.54	0	1
228	F230I	-1	1.43	10.77	0	0	13.33	13.64	5.34	4.92	-1.93	2.8	0.02	0	0	-11.47	9.82	15.2	0	15.2	0	1
229	I231T	-4.82	1.85	6.08	-1	0	15.95	-7.3	6.55	-7.7	-0.18	9.94	-0.24	0	-4.6	19.47	16.12	17.01	-0.02	17.01	0	1
229	I231M	-1	-0.52	6.08	2	0	-4.24	-8.1	-1.34	-6.68	1.27	-5.55	0	0	0	16.16	-6.39	0.37	0.01	0.37	0	1
229	I231V	-1	1.06	6.08	4	0	11.42	-7.22	4.08	0.37	-0.86	5.78	0	0	0	9.27	12.54	12.12	-0.02	12.12	0	1
230	A232D	-5.32	2.89	1.69	-3	0	18.08	-3.63	-4.81	43.61	-55.73	0.03	-0.03	0	0	38.63	12.88	49.71	0.19	49.71	0	1
230	A232P	-5.32	0.69	1.69	-1	0	83.97	54.86	41.05	29.32	1.96	-10.99	0.22	0	0	-32.45	15.22	97.52	0.01	97.52	0	1
230	A232T	-5.32	-1.11	1.69	0	0	3.73	-2.7	3.41	3.44	2.25	-5.78	-0.1	0	-2.79	5.98	1.03	22.35	-1.96	22.35	0	1
230	A232V	-1.99	-1.75	1.69	0	0	11.67	8.68	12.88	4	1.7	-11.04	-0.02	0	0	-4.53	-3.36	73.72	-0.46	73.72	0	1
230	A232S	-1	0.06	1.69	2	0	1.48	-1.97	-1.76	7.62	-1.07	0.04	-0.01	0	-4.4	3.02	1.66	4.93	-0.01	4.93	0	1
231	D233V	-4.32	1.48	0	-5	0	4.41	15.78	4.01	13.42	22.33	-9.42	4.12	0	0	-45.84	-1.37	1.66	-0.24	1.66	0	1
231	D233E	-3.82	2.39	0	2	0	18.38	14.6	13.01	6.59	1.86	-5.13	0.04	0	0	-12.59	4.03	31.05	0.02	31.05	0	1
231	D233N	-2.82	0.38	0	2	0	-2.03	5.28	0.99	-38.62	23.86	0.01	3.41	-0.12	-0.19	3.35	-3.46	-2.93	-0.22	-0.22	0	1
232	K234E	-5.32	4.61	0	1	1	20.02	-1.21	1.43	90.69	-72.09	-13.25	1.48	0	0	12.97	18.34	24.31	1.54	24.31	0	1
232	K234Q	-5.32	1.12	0	2	1	3	-2.57	3.03	-9.18	-6.07	-13.14	1.21	0	0	29.72	-2.58	1.19	1	1.19	0	1
233	S235C	-5.32	2.17	3.85	-1	1	-4.16	-2.16	-1.07	-4.57	-0.2	-0.13	0.24	0	4.12	-0.39	-7.79	-3.47	-0.06	-0.06	0	1
233	S235Y	-5.32	1.52	3.85	-3	1	-5.99	4.24	-1.31	-9.58	-0.59	-8.98	0.22	-0.04	4.12	5.93	-0.88	-2.06	-6.47	-2.06	0	1
233	S235P	-3.32	-0.08	3.85	-1	1	-4.95	9.66	2.48	19.03	1.4	-5.73	0.36	0	4.12	-36.27	-12.38	0.33	-0.28	0.33	0	1
234	G236E	-5.32	3.9	2.27	-3	1	321.46	141.73	191.64	15.65	-37.23	-11.41	-1.4	0	0	22.49	27.07	470.99	1.57	470.99	0	1
234	G236R	-5.32	1.89	2.27	-3	1	736.93	273.3	473.64	24.35	-36.22	-21.62	-0.71	0	0	24.19	1.13	1241.34	-1.5	1241.34	0	1
234	G236V	-5.32	-0.35	2.27	-5	1	112.51	37.98	93.81	5.79	0.02	-15.95	0.14	0	0	-9.29	21.23	120.64	-1.62	120.64	0	1
235	A237D	-5.32	-0.69	32.18	-3	1	3.16	-6.29	-1.93	21.65	-48.04	-0.16	0	0	0	37.94	2.9	3.86	3.87	3.87	0	1
235	A237T	-2.32	-0.27	32.18	0	1	2.02	-7.72	0.68	7.23	2.54	-1.52	-0.04	0	-2.53	3.38	-0.63	0.22	-1.61	0.22	0	1
235	A237V	-2.1	-1.38	32.18	0	1	-1.71	2.94	-0.02	6.31	1.34	-3.53	0	0	0	-8.76	-9.02	-6.43	-2.31	-2.31	0	1
235	A237S	-1.66	-0.28	32.18	2	1	2.16	-2.56	-0.72	9.72	-1.03	0.03	0	0	-4.39	1.11	1.38	1.78	-0.26	1.78	0	1
236	G238R	-5.32	2.08	27.24	-3	1	322.92	149.63	200.35	5.63	-36.09	-22.49	-2.34	0	0	28.22	54.26	396.51	-2.45	396.51	0	1
236	G238V	-5.32	-1	27.24	-5	1	126.71	44.84	100.78	5.56	1.5	-15.19	-0.01	0	0	-10.77	26.54	242.86	-2.7	242.86	0	1
236	G238D	-4.32	3.06	27.24	-2	1	147.83	20.96	95.24	29.91	-29.03	-3.95	0.01	0	0	34.69	30.85	180.61	18.63	180.61	0	1
236	G238C	-3.32	-0.74	27.24	-4	1	67.39	39.25	30.04	4.27	0.94	-5.93	0.02	0	0	-1.21	16.31	89.02	1.96	89.02	0	1
236	G238S	-2.32	-0.3	27.24	0	1	28.75	7.81	26.49	7.14	-0.69	-5.4	-0.27	0	-4.75	-1.58	4.08	32	-0.24	32	0	1
237	E240V	-1	1.88	62.3	-4	0	1.17	0.74	1.68	-17.62	50	-1.39	0.03	0	0	-32.27	-0.2	-0.32	-1.73	-0.32	0	1
238	R241G	-0.5	1.46	57.81	-3	0	17.91	-9.1	7.19	37.89	-4.06	9.49	0.82	0	0	-24.32	16.87	17.71	0.12	17.71	0	1
238	R241C	-0.29	0.57	57.81	-5	0	15.8	-9.45	4.79	42.19	-4.89	7.21	0.82	0	0	-24.87	13.8	15.14	0.11	15.14	0	1
239	G242E	-5.32	6.29	12.49	-3	0	11.76	20.99	-0.77	16.58	-39.07	-5.8	-0.2	0	0	20.03	-3.28	10.08	0.5	10.08	0	1
239	G242R	-5.32	5.05	12.49	-3	0	11.5	26.06	-0.4	11.28	-34.11	-8.81	-0.66	-0.79	0	18.93	0.47	4.43	-0.32	4.43	0	1
239	G242V	-5.32	3.25	12.49	-5	0	38.7	40.42	13.82	5.61	0.26	-7.81	0	0	0	-13.58	4.62	42.18	-0.05	42.18	0	1
239	G242W	-5.32	4.04	12.49	-4	0	17.43	22.54	-0.3	-6.81	5.62	-9.46	0.01	-0.95	0	6.78	0.1	17.63	-0.97	17.63	0	1
240	S243Y	-5.32	2.27	0.77	-3	0	497.41	125.1	377.48	-2.33	1.72	-13.53	0.36	0	3.74	4.88	23.87	713.96	0.33	713.96	0	1
240	S243F	-4.32	0.79	0.77	-4	0	498.13	119.05	377.81	10.63	2.34	-13.54	0.56	0	3.74	-2.47	95.44	715.79	0.39	715.79	0	1
240	S243T	-1	0.66	0.77	2	0	14.73	-1.23	9.31	10.74	-0.18	-5.15	0.12	0	-0.6	1.71	11.81	4.87	0.09	4.87	0	1
241	R244C	-4.32	3.36	9.38	-5	1	27.9	-9.32	8.2	29.99	10.66	11.7	1.79	0	0	-25.12	31.02	28.29	0.29	28.29	0	1
241	R244H	-3.99	-0.02	9.38	0	1	30.38	-0.82	6.98	22.86	12.73	7.03	1.57	-0.01	0	-19.95	40.11	28.52	0.8	28.52	0	1
241	R244S	-3.32	4.28	9.38	-1	1	33.28	-10.43	11.13	36.17	10.97	11.68	1.74	0	-2.33	-25.65	26.45	34.04	0.3	34.04	0	1
242	G245D	-5.32	2.96	0	-2	0	118.14	16.45	73.87	23.41	-26.57	-5.8	0.05	0	0	36.74	24.18	142.48	1.56	142.48	0	1
242	G245S	-1.06	1.59	0	0	0	36.2	9.26	27.09	9.98	1.48	-5.69	0.04	0	-4.73	-1.23	-2.32	35.86	0.39	35.86	0	1
242	G245C	-0.67	0.18	0	-4	0	59.87	10.53	52.17	4.28	0.85	-5.78	0.14	0	0	-2.32	-5.98	63.99	0.28	63.99	0	1
242	G245A	-0.5	-1.36	0	0	0	22.34	9.48	18.91	1.44	0.4	-5.71	0.03	0	0	-2.21	-1.29	24.27	0.05	24.27	0	1
243	I246N	-4.99	2.84	0.55	-5	0	22.14	-9.85	2.39	-42.1	1.07	15.55	-0.18	0	-0.07	55.34	23.39	23.36	-0.12	23.36	0	1
243	I246T	-3.32	2.95	0.55	-1	0	14.21	-16.29	5.72	2.27	-1.48	10	-0.08	0	-2.26	16.33	14.56	14.97	-0.12	14.97	0	1
243	I246F	-2.32	1.08	0.55	0	0	54.56	9.44	32.66	-0.82	1.34	0.67	0	0	0	11.26	100.94	73.55	-0.06	73.55	0	1
244	I247N	-5.32	3.14	0	-5	0	22.04	-12.12	2.55	-34.07	0.32	14.61	0	0	-4.62	55.37	17.64	24.24	-0.1	24.24	0	1
244	I247F	-3.82	2.84	0	0	0	14.13	-5.44	7.85	-0.37	0.53	-0.89	0.01	0	0	12.44	166.94	24.8	0.01	24.8	0	1
244	I247T	-1.22	3.15	0	-1	0	13.39	-11.77	4.34	1.61	-3.93	9.71	-0.17	0	-3.98	17.59	12.97	17.04	-0.03	17.04	0	1
245	A248E	-5.32	2.46	0	-1	0	67.7	7.02	25.73	41.83	-23.92	-6.08	0.04	0	0	23.09	17	68.36	0.21	68.36	0	1
245	A248V	-2.32	-1.24	0	0	0	-8.05	2.72	4.83	7.55	0.34	-12.33	0.03	0	0	-11.18	-14.98	-1.51	-2.24	-1.51	0	1
245	A248G	-1	1.91	0	0	0	6.68	-3.77	4.04	-0.06	-0.54	6.03	0	0	0	0.98	6.58	8.17	-0.02	8.17	0	1
247	L250P	-5.32	4.31	1.04	-4	0	34.7	24.08	5.53	29.18	-1.53	5.08	0.25	0	0	-27.89	20.22	34.75	-0.01	34.75	0	1
247	L250Q	-5.32	1.61	1.04	-3	0	15.88	-3.39	-0.02	-32.5	-5.04	9.02	0	-0.02	0	47.84	17.04	18.23	0	18.23	0	1
247	L250R	-5.32	0.14	1.04	-3	0	1.74	1.03	-2.44	-9.87	-20.23	-0.96	-0.11	0	0	34.32	32.06	2.2	-0.13	2.2	0	1
247	L250M	-0.25	-0.06	1.04	3	0	-3.71	-1.34	-1.63	-1.15	-2.45	-4.34	0	0	0	7.21	-4.17	-3.91	0	0	0	1
248	G251E	-5.32	2.21	0	-3	0	136.97	55.06	82.86	33.12	-48.25	-7.96	-0.02	0	0	22.16	43.79	154.01	0.08	154.01	0	1
248	G251R	-5.32	2.59	0	-3	0	97.93	51.86	60.01	-4.84	-20.67	-11.72	-0.06	0	0	23.36	52.84	172.61	-0.09	172.61	0	1
248	G251W	-5.32	6.47	0	-4	0	215.47	140.14	79.9	-6.28	5.4	-11.23	0.12	0	0	7.4	117.6	216.64	0	216.64	0	1
249	P252L	-1.88	1.4	24.52	-4	0	7.16	-0.76	0.01	-21.44	2.3	-0.49	0.02	0	0	27.53	6.58	7.04	0	7.04	0	1
249	P252A	-1	1.48	24.52	-1	0	12.08	-6.94	3.39	-24.38	-0.15	5.58	0.01	0	0	34.57	11.21	12.25	0	12.25	0	1
249	P252T	-1	1.02	24.52	-2	0	11.65	-13.29	1.64	-15.44	0.08	3.66	-0.82	0	-2.36	38.19	10.24	11.52	0	11.52	0	1
249	P252S	-0.5	1.28	24.52	-1	0	11.52	-8.73	2.61	-19.63	1.29	5.59	-0.18	0	-4.04	34.62	9.49	11.66	0	11.66	0	1
250	D254G	-0.33	0.28	93.89	-2	0	-1.51	2.36	1.13	-0.85	28.22	1.23	0	0	0	-33.59	-4.88	-2.06	-0.08	-0.08	0	1
251	G255D	-3.32	0.76	51.08	-2	0	5.46	-1.47	-2.4	47.28	-71.77	-1.24	0	0	0	35.07	5.64	5.77	0.09	5.77	0	1
251	G255V	-1	1.48	51.08	-5	0	0.61	7.66	-0.06	5.31	1.07	-3.27	0.01	0	0	-10.12	-1.03	0.7	0	0.7	0	1
252	K256T	-1	0.75	64.22	-1	0	-5.57	-4.38	2.19	25.46	-16.15	-5.72	0.15	0	-4.52	-2.61	-7.43	-3.93	0.08	0.08	0	1
252	K256R	-0.43	0.31	64.22	3	0	-10.95	3.29	0.3	-19.66	-0.13	-9.97	-1.85	0	0	17.08	-13.66	-10.83	0	0	0	1
253	P257S	-0.33	3.02	33.38	-1	0	9.83	-9.35	2.26	-17.96	-2.83	4.66	0	0	-3.74	36.78	8.74	11.32	0	11.32	0	1
254	S258T	-1	0.31	32.36	2	0	-2.16	-0.11	-1.35	-2.73	0.34	-1.63	0	0	-0.07	3.41	-2.13	-2.24	0	0	0	1
254	S258P	-0.5	-0.67	32.36	-1	0	41.56	43.29	9.28	20.1	0.07	-5.84	0.27	0	3.9	-29.51	12.31	41.05	0	41.05	0	1
255	R259C	-3.32	-0.27	16.8	-5	0	40.18	-3.66	5.75	76.26	-32.99	9.46	3.27	5.53	0	-23.44	41.13	40.03	0.1	40.03	0	1
255	R259S	-1.88	1.02	16.8	-1	0	41.64	-10.35	9.02	83.87	-32.81	9.55	2.99	5.53	-2.24	-23.93	41.47	40.67	0.1	40.67	0	1
255	R259H	-1.74	0.29	16.8	0	0	35.28	2.59	1.47	70.87	-32.53	6.06	2.94	4.28	0	-20.41	35.46	34.57	0.09	34.57	0	1
256	I260N	-5.32	2.54	0	-5	0	26.99	-8.67	1.55	-33.99	-2.46	15.8	-0.19	0	-4.7	59.65	24.75	28.03	-0.01	28.03	0	1
256	I260T	-4.32	2.5	0	-1	0	23.17	-6.6	4.39	-2.19	-1.18	11.02	-0.01	0	-4.12	21.88	22.07	23.12	0	23.12	0	1
257	V261E	-5.32	3.48	0.61	-4	0	16.8	0.78	-3.33	33.07	-49.17	4.68	-0.12	0	0	30.89	16.38	32.21	0.21	32.21	0	1
257	V261A	-1	2.7	0.61	0	0	16.18	-1.54	6	-5.43	-1.31	9.13	-0.01	0	0	9.34	13.07	16.82	0	16.82	0	1
257	V261L	-1	0.45	0.61	1	0	-4.97	1.98	-0.99	-0.98	0.13	-5.03	-0.01	0	0	-0.07	-8.12	4.35	0	4.35	0	1
257	V261I	-0.25	-0.3	0.61	4	0	-7.57	7.68	0.75	0.28	0.01	-4.55	-0.02	0	0	-11.73	-11.17	-4.82	-0.18	-0.18	0	1
258	V262A	-5.32	3.33	0	0	0	18.38	-1.77	7.62	-5.65	-0.17	11.04	0.01	0	0	7.31	16.59	18.49	-0.05	18.49	0	1
258	V262D	-5.32	5.17	0	-5	0	43.84	-7.61	1.96	29.21	-39.07	11.04	-0.18	0	0	48.5	38.25	46.48	0.18	46.48	0	1
258	V262F	-5.32	0.45	0	-1	0	153.03	59.75	98.54	-3.7	-0.59	-7.41	-0.05	0	0	6.5	9.05	180.91	0	180.91	0	1
259	I263T	-3.32	2.43	2.21	-1	0	14.56	-6.91	4.51	-3.49	-2.1	9.49	-0.14	0	-4	17.2	12.05	17	-0.02	17	0	1
259	I263F	-1	-0.03	2.21	0	0	9.02	-6.51	7.1	-0.8	0.94	-1.52	0	0	0	9.81	42.44	20.54	0.01	20.54	0	1
259	I263M	-1	-0.08	2.21	2	0	-6.26	-6.62	-3.2	-4.44	-0.6	-4.16	0	0	0	12.77	-7.24	-3.22	0	0	0	1
260	Y264D	-5.32	5.24	0.42	-5	0	37.3	-6.71	7.05	38.42	-47.74	13.95	0.26	0	0	32.07	37.88	39.64	-0.03	39.64	0	1
260	Y264H	-5.32	2.63	0.42	3	0	18.15	3.16	-0.12	9.11	-2.35	9.7	0.21	0	0	-1.55	18.46	19.41	-0.14	19.41	0	1
260	Y264N	-5.32	2.7	0.42	-3	0	26.16	-3.97	6.54	-16.19	-4.68	13.95	0.2	-0.46	-4.63	35.4	26.19	27.83	-0.2	27.83	0	1
260	Y264S	-5.32	4.58	0.42	-3	0	23.96	-0.04	13.4	12.9	-3.78	14.19	0.04	0	-4.63	-8.12	26.54	25.2	-0.29	25.2	0	1
261	T265K	-5.32	0.4	4.59	-1	0	13.36	9.59	-8.08	8.7	-16.87	12.04	0.28	0	2.22	5.48	24.42	17.83	-0.13	17.83	0	1
261	T265R	-4.99	-1.77	4.59	-2	0	1.61	15.67	-8.55	7.87	-32.92	-9.78	0.1	0	2.22	27	5.8	6.19	-0.07	6.19	0	1
262	T266R	-1	-1.8	12.46	-2	0	3.79	14.01	-6.67	16.45	-41.61	-4.51	0.13	0	2.34	23.65	-4.47	-2.6	-0.07	-0.07	0	1
263	G267V	-3.99	1.88	55.62	-5	0	-0.22	8.09	-1.08	5.71	1.43	-5.24	0	0	0	-9.12	-0.72	-2.19	0.01	0.01	0	1
263	G267W	-3.32	1.42	55.62	-4	0	-10.79	5.82	-10.21	-5.42	7.11	-12.68	-0.17	-0.24	0	5	36.02	-10.72	0.12	0.12	0	1
264	S268I	-2.82	1.73	5.39	-4	0	-0.42	15.91	7.09	3.88	-0.4	-14.99	0.48	0	2.36	-14.74	-6.14	10.9	0	10.9	0	1
264	S268R	-2.52	2.21	5.39	-1	0	104.49	27.31	83.74	16.84	-34.64	-16.32	-0.55	-0.02	2.36	25.77	12.14	264.09	-0.42	264.09	0	1
264	S268N	-1	2.59	5.39	1	0	5.66	7.94	-5.36	-36.44	-0.07	-0.03	0.06	0	-0.75	40.32	-7.92	25.78	0.06	25.78	0	1
264	S268G	-0.75	3.79	5.39	0	0	10.42	1.31	3.44	-1.4	-2.17	4.71	0.49	0	2.36	1.69	-4.76	10.96	0.02	10.96	0	1
265	Q269L	-0.25	0.93	100	-3	0	1.52	1.68	0.25	40.42	3.11	-0.27	0.19	0	2.19	-46.04	1.78	0.55	-0.01	0.55	0	1
266	A270T	-0.5	0.14	17.78	0	0	-4.52	-2.67	1.33	-3.04	3.55	-3.15	-0.23	0	-4.03	3.71	0.19	-1.45	-0.1	-0.1	0	1
267	T271I	-1	1.34	53.77	-1	0	3.32	10.5	-0.05	6.43	-0.55	-2.57	1	0	4.49	-15.93	3.97	2.9	0	2.9	0	1
267	T271S	-0.33	-2.67	53.77	2	0	2.37	-0.1	0.38	3.53	-0.77	1.06	0	0	-0.07	-1.66	2.69	2.55	0	2.55	0	1
268	M272K	-1.66	0.99	37.86	-2	1	10.12	-0.51	3.43	3.74	-16.68	12.84	-2.44	0	0	9.73	11.03	11.03	-0.43	11.03	0	1
268	M272V	-1.55	1.54	37.86	1	1	8.22	0.68	3.81	5.95	-1.14	6.3	0	0	0	-7.39	5.37	6.57	-0.01	6.57	0	1
268	M272T	-0.67	1.33	37.86	-1	1	8.6	-3.27	3.94	5.43	-4.04	7.65	-0.42	0	-3.76	3.07	7.42	7.18	-0.02	7.18	0	1
268	M272L	-0.5	0.61	37.86	3	1	1.42	-0.32	1.53	6.94	-1.81	3.74	0	0	0	-8.66	1.72	1.21	0.05	1.21	0	1
268	M272I	-0.17	1.13	37.86	2	1	1.22	6.84	1.13	8.56	-0.89	3.09	0	0	0	-17.5	1.5	2.53	0.01	2.53	0	1
269	D273V	-0.5	1.87	68.68	-5	0	-7.68	8.57	0.13	23.45	11.2	-3.55	0	0	0	-47.48	-5.1	-7.42	-0.17	-0.17	0	1
269	D273E	-0.25	-1.37	68.68	2	0	-7.08	8.66	0.29	6.66	-4.34	-1.08	-0.61	0	0	-16.66	-7.31	-7.26	0.03	0.03	0	1
270	E274G	-0.5	1.32	45.11	-3	0	11.81	-9.18	5.62	8.8	21.09	6.2	1.51	0	0	-22.23	16.18	11.9	-0.14	11.9	0	1
270	E274K	-0.5	-1.12	45.11	1	0	13.91	-5.68	-1.5	24.8	-0.83	10.18	1.02	0	0	-14.06	18.29	12.3	1.4	12.3	0	1
270	E274V	-0.25	-0.14	45.11	-4	0	3.83	-3.58	2.69	13	24.05	-3.04	1.5	0	0	-30.8	6.9	3.71	-0.14	3.71	0	1
271	R275G	-1	4.29	9.77	-3	0	33.59	-8.95	16.91	23.97	9.35	16.05	1.19	0	0	-24.93	28.04	36.98	0.28	36.98	0	1
272	N276K	-5.32	0.74	9.67	0	1	9.71	4.61	-1.94	52.08	-26.77	8.94	0.53	0	4.57	-32.32	13.23	13.52	-0.2	13.52	0	1
272	N276Y	-5.32	0.32	9.67	-3	1	-1.63	8.33	3.12	34.1	-4.02	-11.8	0.85	0	4.57	-36.78	12.27	5.85	0.02	5.85	0	1
272	N276I	-3.32	-0.3	9.67	-5	1	-7.99	13.96	2.28	44.11	-3.28	-11.98	0.88	0	4.57	-58.54	-11.13	-5.47	-0.01	-0.01	0	1
274	Q278P	-3.32	1.08	11.9	-2	0	48.65	41.16	8.98	66.73	5.98	-2.67	0.98	0.8	2.3	-75.62	11.21	47.54	0	47.54	0	1
274	Q278L	-1	-1.19	11.9	-3	0	0.69	5.4	-0.73	39.36	6.54	-6.98	0.78	0.8	2.3	-46.78	6.11	-1.38	0	0	0	1
275	I279N	-5.32	2.18	3.87	-5	0	24.03	-9.47	3.05	-38.23	-2.17	14.29	-0.23	0	-0.25	57.04	24.24	26.5	-0.03	26.5	0	1
275	I279T	-4.32	1.64	3.87	-1	0	13.29	-5.22	3.8	-7.21	-0.35	8.92	-0.24	0	-3.66	17.24	14.14	13.68	-0.02	13.68	0	1
276	A280T	-0.5	0.47	14.39	0	0	6.65	3.47	3.84	2.34	3.95	-2.57	-0.25	0	-3.66	-0.47	-2.8	7.62	0.01	7.62	0	1
277	E281V	-0.76	1.2	59.08	-4	0	6.61	-2.05	6.81	-2.22	34.63	-0.55	2.1	0	0	-32.11	3.61	9.69	-0.11	9.69	0	1
277	E281K	-0.5	-0.67	59.08	1	0	11.3	-4.72	-1.18	19.28	2.98	6.29	2.11	0	0	-13.45	1.16	14.07	0.17	14.07	0	1
278	I282K	-5.32	2.12	1.66	-4	0	24.84	-4.11	-1.25	-3.65	-10.51	17.79	0.02	0	0	26.54	24.17	30.3	-0.15	30.3	0	1
278	I282T	-4.32	1.32	1.66	-1	0	13.56	-5.89	4.35	-5.61	-2.33	7.93	-0.23	0	-3.67	19.02	14.3	15.49	-0.01	15.49	0	1
278	I282M	-1	0.17	1.66	2	0	-0.6	-4.58	-2.39	-3.76	-0.77	-4.93	0.02	0	0	15.8	-2.16	0.75	0.01	0.75	0	1
279	G283R	-5.32	-3.19	2.27	-3	0	26.5	18.61	30.99	-15.45	-8.15	-22.79	-0.16	0	0	23.44	7.83	109.9	-0.12	109.9	0	1
279	G283S	-1.66	-0.75	2.27	0	0	16.43	1.52	12.42	9.31	2.32	-5	-0.03	0	-2.18	-1.95	-15.75	15.96	0.01	15.96	0	1
279	G283C	-1	-1.41	2.27	-4	0	15.63	4.62	13.34	1.68	0.9	-5.05	-0.04	0	0	0.18	-12.22	14.79	-0.21	14.79	0	1
280	A284V	-0.17	0.52	34.72	0	0	-4.27	2.94	-0.2	5.45	0.34	-3.16	-0.02	0	0	-9.62	-5.29	-3.08	0.05	0.05	0	1
281	S285P	-3.32	0.39	14.64	-1	0	42.71	49.36	1.33	22	2.98	-2.74	0.53	0	2.42	-33.17	16.06	42.97	0	42.97	0	1
282	L286P	-5.32	2.98	2.59	-4	0	71.92	38.01	32.35	22.76	-0.92	4.34	0.26	0	0	-24.89	19.38	80.39	0.01	80.39	0	1
282	L286Q	-1.16	0.07	2.59	-3	0	9.28	-5.11	2.35	-38.39	-2.46	7.67	-0.69	0	-0.02	45.94	8.26	10.54	0	10.54	0	1
283	I287N	-4.32	2.03	15.47	-5	0	18.86	-11.61	0.94	-35.99	-3.2	12.07	-0.22	-0.61	-0.4	57.88	18.61	19.36	0	19.36	0	1
283	I287V	-0.33	1.25	15.47	4	0	8.55	-6.61	3.26	-0.07	-0.25	5.1	0	0	0	7.12	7.93	8.26	0	8.26	0	1
284	K288N	-1	0.68	74.84	0	0	0.25	-0.35	2.28	-9.75	-19.16	-4.52	-0.17	-0.39	-0.06	32.36	-0.99	-0.41	0.08	0.08	0	1
285	H289P	-3.21	0.67	25.68	-3	0	61.03	41.86	14.21	44.17	-1.21	-0.37	0.55	0.92	0	-39.11	29.2	66.78	0	66.78	0	1
285	H289L	-1	-1.07	25.68	-4	0	6.98	1.96	2.52	14.97	-0.04	-4.01	0.31	0.92	0	-9.66	6.92	11.13	0	11.13	0	1
285	H289Q	-0.33	-0.58	25.68	1	0	1.25	-2.73	3.34	-27.54	-3.54	-0.97	0.23	0.81	-2.03	33.68	1.56	4.68	0	4.68	0	1
286	W290C	-5.32	2.22	34.55	-3	0	30.9	-3.52	12.78	6.1	-3.77	17.58	0.02	5.9	0	-4.19	11.98	31.63	0	31.63	0	1
286	W290R	-5.25	3	34.55	-4	0	13.13	5.89	4.43	-4.79	-19.61	6.44	-1.01	2.89	0	18.88	0.79	14.53	-0.11	14.53	0	1
286	W290L	-2.32	3.34	34.55	-2	0	22.76	6.89	12.06	9.73	-4.74	7.32	0.03	5.9	0	-14.43	3.43	30.01	0	30.01	0	1
25	P27Q	0	0.25	59.95	-2	0	6	-7.88	-0.75	-56.64	-1.46	1.18	0	-2.83	-0.03	74.41	8.71	6.29	0	6.29	1	0
25	P27R	0	1.32	59.95	-3	0	4.03	-1.79	1.58	-45.21	-6.42	-0.9	-4.71	0	0	61.48	-0.02	5.11	-0.07	5.11	1	0
25	P27S	0	1.1	59.95	-1	0	11.92	-10.94	0.69	-10.84	-0.52	2.72	-0.02	0	-3.94	34.77	10.5	12.36	0	12.36	1	0
25	P27T	0	0.96	59.95	-2	0	9.55	-10.64	0.49	-15.41	-0.06	1.77	-0.01	0	-3.76	37.18	7.95	10.24	0	10.24	1	0
26	E28K	0	1.38	55.32	1	0	8.51	-1.35	-1	2.22	13.06	7.8	0	0	0	-12.23	-2.87	9.09	-0.15	9.09	1	0
26	E28V	0	0.98	55.32	-4	0	0.04	-0.62	1.83	-8.36	40.06	-1.62	-0.01	0	0	-31.23	-11.39	0.68	-0.08	0.68	1	0
27	T29A	0	0.93	0.66	0	0	10.13	-2.54	4.37	1.63	0.08	4.38	0.25	0	3.69	-1.73	22.5	8.6	0	8.6	1	0
28	L30M	0	0.59	22.79	3	0	7.64	-1.91	0.07	-0.64	-0.3	1.99	-0.01	0	0	8.44	-2.34	2.78	0	2.78	1	0
28	L30Q	0	-0.69	22.79	-3	0	8.3	-2.36	1.54	-39.71	-3.65	7.63	-0.25	0	-0.09	45.2	0.2	3.57	0	3.57	1	0
29	V31M	0	-0.61	57.14	1	0	-4.24	0.44	-4.25	-0.95	-1.44	-3.2	0.02	0	0	5.15	-5.53	-4.09	0	0	1	0
30	K32R	0	-2.67	15.94	3	0	-13.72	3.61	3.09	-24.07	3.95	-15.02	-1.2	0	0	15.93	-23.27	-3.2	0.01	0.01	1	0
30	K32T	1	0.61	15.94	-1	0	2.57	-0.68	4.39	44.6	-28.17	-11	2.75	0	-3.57	-5.76	-3.13	8.59	0.11	8.59	1	0
31	V33A	0	1.8	0	0	0	15.23	-2.49	5.88	-5.52	-1.14	10.55	0.01	0	0	7.93	15.07	16.65	-0.01	16.65	1	0
31	V33L	0	-0.58	0	1	0	-3.09	2.13	3.89	-2.17	0.25	-6.02	0	0	0	-1.17	-7.2	15.33	0	15.33	1	0
32	K34I	0	0.72	47.83	-4	0	-2.58	5.97	1.11	46.7	-25.39	-11.26	3.87	0	0	-23.57	-4.62	-3.83	0.09	0.09	1	0
32	K34N	0	0.62	47.83	0	0	6.36	-2.59	0.46	3.87	-25.02	-5.66	3.79	0	-0.05	31.56	5.22	6.25	0.09	6.25	1	0
32	K34Q	0	-0.08	47.83	2	0	0.26	-1.33	-1.46	-0.77	-21.79	-6.79	3.31	-0.25	-0.01	29.36	6.2	-0.91	0.09	0.09	1	0
32	K34T	0	-0.24	47.83	-1	0	1.46	0.45	1.27	38.85	-26	-6.75	3.64	0	-3.64	-6.36	0.83	1.81	0.09	1.81	1	0
33	D35N	0	-0.55	40.33	2	0	-2.44	1.04	-1.43	-41.87	38.28	-0.03	1.5	-2.95	0	3.03	-1.06	0.09	-0.09	0.09	1	0
33	D35V	0	0.05	40.33	-5	0	-3.39	2.66	0.05	2.45	37.21	-2.17	2.28	0	0	-45.87	-3.02	-0.67	-0.1	-0.1	1	0
34	A36V	0	-1.01	0.85	0	0	13.87	5.98	19.3	4.37	-0.13	-9.7	-0.02	0	0	-5.94	12.73	24.94	0.01	24.94	1	0
36	D38A	0	0.19	62.38	-3	0	2.77	5.63	3.69	-3.77	32.53	-0.01	3.26	0	0	-38.57	-2.44	2.27	-0.09	2.27	1	0
36	D38E	0	-0.26	62.38	2	0	-5.24	7.93	1.96	0.04	0.67	-1.01	2.37	0	0	-17.19	-9.29	-5.57	0	0	1	0
36	D38N	0	-0.33	62.38	2	0	7.14	4.17	2.64	-39.72	31.72	-0.07	3.23	0	-0.08	5.24	0.28	6.57	-0.09	6.57	1	0
36	D38V	0	0.08	62.38	-5	0	-2.54	7.29	2.64	1.53	33.97	-2.01	3.25	0	0	-49.22	-7.54	-3.03	-0.09	-0.09	1	0
37	Q39L	0	1	65.73	-3	0	6.33	4.87	-1.6	45.46	1.74	-1.51	0.83	0.13	2.42	-46.02	8.94	7.41	0	7.41	1	0
37	Q39R	0	1.02	65.73	1	0	-1.48	7.63	-1.99	2.49	5.22	-2.13	-1.27	0.13	2.42	-13.97	-24.74	-6.74	2.02	2.02	1	0
37	Q39K	0.33	0.26	65.73	2	0	4.95	1.43	-0.71	18.3	8.81	6.74	-1.76	0.13	2.42	-30.41	-11.95	6.36	-0.09	6.36	1	0
37	Q39H	0.5	0.26	65.73	1	0	2.5	1.47	-3.01	33.37	2.15	-0.59	0.74	-0.26	2.42	-33.79	-9.52	3.5	0.01	3.5	1	0
38	L40W	0	1.42	9.32	-2	0	33.04	8.94	21.66	-6.8	0.43	-5.03	-0.23	-0.94	0	15	13.76	44.02	0.04	44.02	1	0
38	L40M	1	0.16	9.32	3	0	-3.91	-0.58	-1.07	-8.06	2.91	-3.64	0	0	0	6.53	-3.76	-3.1	0.01	0.01	1	0
39	G41D	0	0.43	72.64	-2	0	4.61	-2.07	-2.08	47.54	-71.74	-1.18	0	0	0	34.16	13.48	4.26	0.12	4.26	1	0
39	G41R	0	-1.95	72.64	-3	0	-5.5	12.72	-3	-38.48	6.18	-4.11	-0.8	0	0	21.99	-1.36	-7	-0.1	-0.1	1	0
39	G41S	0	0.71	72.64	0	0	1.27	-1.64	0.64	9.25	-1.52	-1.24	0	0	-2.27	-1.95	9.75	1.05	0	1.05	1	0
39	G41A	1	0.56	72.64	0	0	-0.37	4.14	0.08	-0.03	0.52	-1.21	0	0	0	-3.87	8.27	-0.73	0	0	1	0
41	R43Q	0	1.24	32.81	1	0	15.12	-6.65	3.47	-0.41	-2.73	4.5	3.09	0	0	13.85	14.99	15.52	0.13	15.52	1	0
42	V44L	0.25	-0.05	2.43	1	0	-2.37	2.22	-1.5	-0.48	0.11	-4.99	0.01	0	0	2.27	-0.32	0.38	0.01	0.38	1	0
44	Y46F	0	0.71	0	4	0	0.67	-0.23	1.91	5.87	0.68	0.02	0	0	0	-7.6	1.06	2.59	0	2.59	1	0
45	I47F	0	1.1	0	0	0	27.85	10.47	6.76	-0.76	-0.26	-1.86	0.07	0	0	13.42	16.1	78.4	0	78.4	1	0
45	I47M	0	0.18	0	2	0	-1.86	-6.89	0.58	-3.74	-1.1	-5.08	0.01	0	0	14.35	-2.82	-4.71	0	0	1	0
45	I47T	0	2.07	0	-1	0	10.5	-6.84	5	-8.43	-2.27	10.22	-0.24	0	-4.49	17.55	10.61	7.78	-0.01	7.78	1	0
45	I47V	0	1.63	0	4	0	7.7	-7.22	2.39	0.46	-0.18	5.51	0	0	0	6.74	6.83	5.42	0	5.42	1	0
46	E48K	0.33	2.09	3.22	1	0	25.78	-1.79	-1.03	20.73	7.16	14.73	2.31	0	0	-16.33	61.8	31.95	-0.16	31.95	1	0
47	L49M	0	0.21	0	3	0	-5.21	-2.31	-0.15	-4.79	-0.24	-3.51	0	0	0	5.78	-5.49	0.94	0	0.94	1	0
47	L49V	0	0.56	0	1	0	5.43	-1.59	6.11	0.55	-0.81	4.41	0	0	0	-3.22	3.57	6.39	0	6.39	1	0
48	D50E	0	-0.23	28.99	2	0	-3.91	0.42	-5.21	20.47	-4.66	-2.84	1.36	0	0	-13.45	-9.81	-4.38	0	0	1	0
49	L51F	0	-0.88	9.32	1	0	3.54	-1.26	0.52	-0.95	0.45	-1.43	0	0	0	6.22	2.25	5.11	0	5.11	1	0
49	L51I	0	0.05	9.32	2	0	1.61	6.27	4.54	0.87	-0.2	-0.98	0	0	0	-8.91	1.54	1.19	0	1.19	1	0
50	N52K	0	-0.45	86.4	0	0	-3.51	6.5	-1.77	34.46	-11.28	3.26	-3.17	0	0.02	-31.53	-2.51	-3.87	-0.08	-0.08	1	0
50	N52S	0	-0.47	86.4	1	0	0.48	2.99	-0.08	37.99	3.17	0.01	0.05	0	-4.11	-39.54	-3.41	0.8	0	0.8	1	0
50	N52T	0	-0.65	86.4	0	0	-1.68	0.98	0.22	34.08	4.66	-1.19	-0.09	0	-4.14	-36.2	-5.83	1.83	0	1.83	1	0
50	N52D	0.5	0.57	86.4	2	0	0.67	-5.19	-0.86	48.82	-40.49	0.02	0.02	0	0.02	-1.66	6.34	1.32	0.08	1.32	1	0
51	S53T	0	-0.23	52.39	2	0	-2.98	-0.09	-1	-3.58	0.99	-0.88	0.01	0	0.05	1.52	-3.22	-2.86	0	0	1	0
53	K55M	0	1.01	54.03	-2	0	-9.9	2.18	-0.36	8.43	2.69	-11.51	0	0	0	-11.33	-9.49	-9.8	0.07	0.07	1	0
53	K55R	0	-0.41	54.03	3	0	-13.64	7.47	-1.16	-16.59	-4.2	-10.55	-1.57	0	0	12.96	-15.74	-13.04	0	0	1	0
53	K55E	1	-0.21	54.03	1	0	-6.97	1.46	0.33	44.73	-57.63	-7.19	-0.39	0	0	11.73	-7.76	-6.59	0.15	0.15	1	0
54	I56F	0	2.19	46.41	0	0	9.31	-5.84	4.27	-3.84	0.14	2.27	0	0	0	12.31	1.93	6.54	0	6.54	1	0
54	I56T	0.25	1.26	46.41	-1	0	8.24	-8.46	2.91	-4.2	-1.85	5.74	0.02	0	-3.5	17.58	2.71	6.77	0	6.77	1	0
54	I56V	0.33	1.06	46.41	4	0	3.66	-5.55	1.02	-0.17	-0.28	2.28	-0.01	0	0	6.38	-1.16	2.95	0	2.95	1	0
55	L57I	0.25	0.33	26.93	2	0	-2.17	4.42	1.77	2.1	0.34	-0.82	0	0	0	-9.97	-1.66	-2.86	0	0	1	0
56	E58G	0	1.41	23.63	-3	0	12.39	-5.5	8.33	-9.11	33.59	7.27	0.86	0	0	-23.03	9.07	14.04	-0.09	14.04	1	0
56	E58K	0	1.89	23.63	1	0	17.45	1.37	-1.53	12.06	10.06	10.16	0.86	0	0	-15.53	25.45	22.59	-0.18	22.59	1	0
57	S59G	0	1.52	35.44	0	0	8.53	-0.66	3.33	-6.74	0.27	5.04	0	0	4.64	2.66	0.71	5.45	0	5.45	1	0
57	S59I	0	-0.09	35.44	-4	0	0.8	18.51	0.01	-2.05	1.49	-9.07	-0.02	0	4.64	-12.71	-4.64	10.75	0	10.75	1	0
57	S59N	0	0.68	35.44	1	0	2.54	-1.77	-1.1	-37.05	-1.25	0.19	-0.01	0	3.13	40.41	1.3	1.91	0	1.91	1	0
57	S59R	0	-1.62	35.44	-1	0	-8.74	9.11	-2.26	-16.19	-19.5	-6.23	-0.35	0	4.64	22.04	-8.41	-13.27	-0.09	-0.09	1	0
58	F60C	0	1.13	20.2	-4	0	11.21	-4.66	2.29	3.82	-3.64	8.56	0	0.38	0	4.45	11.79	11.58	0	11.58	1	0
58	F60S	0	2.24	20.2	-4	0	16.2	-5.69	4.29	11.02	-4.28	8.55	-0.03	0.38	-2.26	4.23	16.59	16.54	0	16.54	1	0
58	F60V	0	0.93	20.2	-1	0	10.69	4.1	4.47	4.69	-1.29	1.74	-0.01	0.38	0	-3.39	8.86	13.2	0	13.2	1	0
60	P62A	0	1.56	21.8	-1	0	3.87	-7.59	2.1	-29.28	-1.33	5.92	0	0	0	34.05	-1.39	4.17	0	4.17	1	0
60	P62R	0	0.62	21.8	-3	0	-4.88	0.26	0.17	-41.37	-18.54	-3.68	-2.79	0	0	61.07	-28.9	-5.44	-0.09	-0.09	1	0
60	P62S	0	1.69	21.8	-1	0	5.21	-9.24	1.68	-22.8	-1.51	5.84	-0.11	0	-3.9	35.26	-1.6	5.72	0	5.72	1	0
60	P62T	0	2.6	21.8	-2	0	13.13	-7.66	2.28	-17.29	-2.67	3.3	0	0	-2.91	38.08	-9.6	12.63	0	12.63	1	0
60	P62H	0.33	1.21	21.8	-3	0	3.17	-2.89	-2.56	-36.6	1.4	3.66	-0.55	0	0	40.7	-11.88	1.67	0	1.67	1	0
61	E63A	0	0.2	76.8	-1	0	2.49	-5.05	1.62	-17.52	43.52	2.98	0	0	0	-23.07	2.21	2.6	-0.09	2.6	1	0
61	E63D	0	0.06	76.8	2	0	2.07	-11.43	0.79	-6.65	2.38	3.16	0	0	0	13.81	1.91	2.36	0.01	2.36	1	0
61	E63G	0	0.72	76.8	-3	0	6.65	-8.42	2.03	-17.29	43.14	6.27	0	0	0	-19.08	6.39	6.83	-0.09	6.83	1	0
61	E63K	0	-0.69	76.8	1	0	11.65	-4.12	-1.2	-2.41	17.34	10.5	0	0	0	-8.45	12.14	11.47	-0.18	11.47	1	0
61	E63V	0	0.16	76.8	-4	0	-5.97	-2.88	0.04	-13.96	44.3	-2.24	0	0	0	-31.23	-5.95	-6.14	-0.09	-0.09	1	0
62	E64D	0	-0.52	35.98	2	0	13.93	-8.37	-0.2	3.4	-1.18	1.94	2.76	0	0	15.58	15.92	14.07	-0.01	14.07	1	0
63	R65L	0	4.02	24.61	-3	0	11.78	-1.49	3.82	39.42	0.24	-0.45	2.09	0	0	-31.85	8.55	14.02	0.12	14.02	1	0
66	M68I	0	0.9	1.97	2	0	10.55	5.85	7.89	5.69	0.93	4.85	0	0	0	-14.66	8.79	15.74	0	15.74	1	0
66	M68V	0	1.62	1.97	1	0	17.83	1.51	10.16	4.04	0.39	9.53	0	0	0	-7.8	16.29	21.98	0.16	21.98	1	0
70	F72S	0	4.26	0.45	-4	1	18.16	-0.65	6.01	4.2	-4.9	13.78	-0.22	0	-3.58	3.53	23.98	15.95	-0.23	15.95	1	0
72	V74A	0	2.05	0	0	0	16.18	-1.78	5.5	-5.43	-1.84	9.41	0.01	0	0	10.31	16.9	18.06	-0.04	18.06	1	0
72	V74I	0	-0.85	0	4	0	-2.1	7.93	0.26	-0.14	0.16	-4.27	-0.01	0	0	-6.03	-4.13	2.51	0.02	2.51	1	0
77	A79T	0	0.03	5.08	0	0	-4.45	1.8	-0.85	1.63	0.01	-5.52	-0.26	0	-3.32	2.06	-5.99	-2.98	-0.11	-0.11	1	0
77	A79V	0	-0.52	5.08	0	0	-7.71	4.08	0.5	6	1.04	-10.34	-0.03	0	0	-8.97	-3.02	-4.7	0.04	0.04	1	0
78	V80I	0	-0.78	2.43	4	0	-7.37	6.92	-2.47	-0.06	0.52	-5.5	-0.01	0	0	-6.79	-0.29	-1.86	0.02	0.02	1	0
80	S82Y	0	-0.37	23.88	-3	0	-12.47	3.99	-1.44	-15.65	0.69	-6.46	0.02	-0.09	2.54	3.94	-12.89	-12.07	-0.02	-0.02	1	0
80	S82T	0.33	2.27	23.88	2	0	-4.1	6.72	1.01	-10.56	0.02	-2.4	-0.24	0	-1.41	2.76	-5.84	-3.01	0	0	1	0
81	R83L	0	3.57	23.83	-3	0	14.87	-3.25	4.86	45.68	-6.62	1.65	3.78	0.02	0	-31.25	11.59	16.65	0.1	16.65	1	0
81	R83S	0	5	23.83	-1	0	27.52	-3.29	8.12	47.98	-11.1	9.37	3.58	0.02	-3.87	-23.3	23.84	28.97	0.08	28.97	1	0
82	I84I	0	na	17.68	4	0	0	0	0	0	0	0	0	0	0	0	-0.27	-0.01	0	0	1	0
84	A86D	0	0.31	59.27	-3	0	2.51	-5.27	-2.26	30.74	-56.96	0.16	-0.36	0	0	36.46	5.33	2.28	0.09	2.28	1	0
84	A86S	0	0.62	59.27	2	0	-0.45	-4.58	1.41	2.53	2.03	-0.09	-0.25	0	-2.48	0.97	-1.72	0.15	0	0.15	1	0
84	A86T	0	0.71	59.27	0	0	2.2	3.05	1.34	-1.46	0.28	-0.92	-0.28	0	-3.25	3.45	-1.06	1.33	0	1.33	1	0
84	A86V	0.17	1.81	59.27	0	0	1.11	3.59	1.81	4.89	1.28	-2.1	0	0	0	-8.36	0.49	0.69	0	0.69	1	0
86	Q88H	0	0.08	63.15	1	0	0.59	2.85	-1.35	39.2	-4.66	0.14	0.24	0	0	-35.83	-0.64	-1.05	-0.01	-0.01	1	0
86	Q88K	0.5	-0.15	63.15	2	0	10.73	-0.63	-0.05	45.12	-15.83	7.2	0.24	0	0	-25.33	8.96	10.26	-0.09	10.26	1	0
87	E89D	0	-0.11	5.37	2	0	20.89	1.61	5.2	-13.8	6.24	5.49	0.22	0	0	15.94	16.49	20.04	-0.01	20.04	1	0
88	Q90R	0	-1.99	59.52	1	0	-1.51	5.98	-0.7	40.28	-34.79	-1.71	-1.58	0	1.63	-10.61	-0.27	5.11	-0.08	5.11	1	0
90	G92A	0	-0.2	54.48	0	0	-2.06	3.58	-0.47	-0.92	0.84	-1.88	0	0	0	-3.21	-2.14	-2.06	0	0	1	0
90	G92R	0	-2.29	54.48	-3	0	1.64	11.1	-1.42	20.76	-47.58	-4.22	0	0	0	22.99	-2.86	-1.16	-0.08	-0.08	1	0
90	G92D	0.33	-0.78	54.48	-2	0	-6.52	-2.94	-0.54	-18.68	-13.18	-1.84	-3.71	0	0	34.37	-10.27	-5.97	-0.09	-0.09	1	0
91	R93H	0	1.75	35.94	0	0	14.94	-2.14	-0.45	34.67	-2.88	3.39	3.84	0	0	-21.47	12	16.23	0.09	16.23	1	0
92	R94L	0.2	2.46	43.36	-3	0	5.1	-3.56	0.29	37	2.4	0.05	1.59	0	0	-32.67	2.42	3.01	0.1	3.01	1	0
93	I95L	0	0.19	9.39	2	0	-2.74	-3.56	-0.11	-2.58	0.13	-0.16	0	0	0	3.55	-3.69	-5.08	-0.01	-0.01	1	0
93	I95M	0	0.44	9.39	2	0	-5.03	-5.01	-2.78	-5.19	0.85	-4.9	0	0	0	12	-4.56	-4.71	0.01	0.01	1	0
93	I95V	0.33	1.06	9.39	4	0	5.11	-5.54	2.37	-0.81	-0.33	3.55	0	0	0	5.87	4.69	4.83	-0.01	4.83	1	0
94	H96L	0	0.23	67.16	-4	0	-5.71	-0.67	3.08	11.21	-1.89	-2.25	0.01	0	0	-15.2	-5.34	-4.33	0	0	1	0
94	H96Q	0	0.32	67.16	1	0	-1.79	-4.59	2.85	-32.51	-0.64	0.75	-0.39	-0.04	-0.74	33.53	-3.41	-2.92	0	0	1	0
94	H96R	0	0.22	67.16	0	0	-8.48	3.52	-1.28	-4.96	-20.43	-3.57	-1.41	0	0	19.65	-7.99	-2.63	-0.08	-0.08	1	0
94	H96Y	0	-0.34	67.16	3	0	-4.75	-3.29	3.87	-1.14	0.24	-3.9	0.01	0	0	-0.54	-5.16	-5.54	0	0	1	0
96	S98P	0	1.69	30.05	-1	0	30.69	33.66	-0.19	27.81	-1.37	-2.35	1.78	0	4.47	-33.12	5.73	26.88	0	26.88	1	0
97	Q99H	0	0.75	61.59	1	0	1.33	2.79	-1.84	33.68	0.21	0.18	0.04	0.04	0.08	-33.84	1.11	0.6	0	0.6	1	0
97	Q99P	0	-1.1	61.59	-2	0	2.44	12.37	0.42	64.75	-0.31	-3.39	0.17	0.61	0.08	-72.26	0.8	-1.37	-0.01	-0.01	1	0
97	Q99R	0.25	-0.75	61.59	1	0	1.77	5.19	1.03	14.66	-3.23	-2.96	0.02	0.61	0.08	-13.62	7.35	-1.55	2.4	2.4	1	0
98	N100D	0	0.31	76.13	2	0	3.76	-3.01	-0.91	55.48	-48.4	0.09	-0.09	0.32	4.22	-3.93	3.65	4.12	0.11	4.12	1	0
98	N100S	0	0.34	76.13	1	0	5.95	10.96	1.42	28.4	3.45	-0.04	0.08	0.32	1.98	-40.61	2.37	3.61	0	3.61	1	0
98	N100Y	0	0.27	76.13	-3	0	0.34	4.14	2.13	24.9	3.61	-2.69	0.29	0.17	4.22	-36.43	-4.82	-1.64	0.84	0.84	1	0
99	D101E	0	-0.69	46	2	0	-4.56	10.46	-0.85	1.15	0.98	-2.49	-0.4	0	0	-13.4	-3.84	-4.53	-0.05	-0.05	1	0
99	D101N	0	0.32	46	2	0	-6.87	2.98	-0.16	-41.75	32.51	-0.22	0.98	0	-4.63	3.42	-8.09	-6.67	-0.15	-0.15	1	0
100	L102F	0	2.09	26.93	1	0	17.97	-4.17	7.75	0.32	2.56	6.12	0	0	0	5.39	13.29	24.08	0.03	24.08	1	0
100	L102M	0	1.01	26.93	3	0	1.25	-0.59	0.81	-3.86	0.15	-0.9	0	0	0	5.64	23.66	0.7	-0.08	0.7	1	0
100	L102V	0	1.87	26.93	1	0	9.33	-0.81	4.07	1.78	-0.68	4.46	0	0	0	0.52	6.56	9.49	-0.03	9.49	1	0
102	E104D	0	0.31	74.11	2	1	5.89	-6.69	-0.17	2.72	-3.5	0.89	0.53	0	0	12.11	5.72	3.67	0.08	3.67	1	0
102	E104V	0.33	0.47	74.11	-4	1	-2.83	1.96	0.04	-21.34	51.17	-3.11	0.56	0	0	-32.12	-2.52	-0.51	-0.68	-0.51	1	0
106	V108L	0	-0.36	21.28	1	0	5.82	3.85	-0.45	-0.65	0.49	-0.44	0	0	0	3.01	10.97	6.66	0.01	6.66	1	0
106	V108I	0.25	-0.29	21.28	4	0	-4.83	5.92	0.46	0.24	0.31	-2.13	-0.01	0	0	-9.61	-4.71	-4.69	0.01	0.01	1	0
108	E110D	0	0.54	60.69	2	0	6.39	-9.04	0.14	-10.89	9.96	1.67	-0.03	0	0	14.58	0.41	7.63	-0.15	7.63	1	0
108	E110K	0	-0.64	60.69	1	0	1.69	-3.39	-2.54	-7.63	20.86	8.01	0	0	0	-13.62	2.47	2.28	-0.52	2.28	1	0
109	K111M	0	1.71	67.76	-2	0	-3.81	2.22	-1.47	27.96	-13.8	-9.53	0.42	0	0	-9.61	-1.99	-2.37	0.15	0.15	1	0
109	K111N	0	0.39	67.76	0	0	-0.96	-4.71	2.09	-2.83	-17.24	-3.97	0.22	0	-3.28	28.76	-0.9	-0.3	0.15	0.15	1	0
109	K111Q	0	0.73	67.76	2	0	-7.28	1.2	1.78	-12.37	-17.71	-6.31	0.17	-2.76	0	28.72	-4.43	-3.75	0.14	0.14	1	0
109	K111R	0	0.33	67.76	3	0	-8.64	5.86	-1.33	-9.97	-11.43	-10.05	-0.08	0	0	18.36	-9.95	-5.73	-0.01	-0.01	1	0
110	H112Y	0	0.57	37.53	3	0	3.4	-3.91	3.43	0.94	3.53	-2.81	0.19	0	0	2.04	1.6	0.85	0.02	0.85	1	0
111	L113F	0	1.47	34.7	1	0	10.74	-4.17	6.87	-1.77	0.2	5.77	0	0	0	3.84	5.66	9.08	0	9.08	1	0
111	L113I	0	1.2	34.7	2	0	4.35	5.4	1.82	1.72	0.53	0.73	0	0	0	-5.85	3.46	3.63	0	3.63	1	0
112	T114M	0	0.19	81.97	-1	0	-0.98	6.12	-3.12	-1.08	-0.43	-4.94	0.71	0	4	-2.24	-2.83	0.52	0	0.52	1	0
112	T114R	0	-0.12	81.97	-2	0	-6.9	5.86	1.34	-29.8	-7.83	-0.53	-3.52	0	4	23.58	-0.84	-3.9	-0.09	-0.09	1	0
112	T114S	0	-0.3	81.97	2	0	1.35	-0.34	0.22	4.41	-0.59	0.82	-0.01	0	-0.11	-3.06	1.56	1.71	0	1.71	1	0
113	D115G	0	1.44	73.72	-2	0	1.83	2.08	4.49	11	15.2	1.67	0.96	0	0	-33.57	8.26	2.89	-0.1	2.89	1	0
114	G116A	0	2.22	3.41	0	0	45.57	19.86	31.57	0.63	-0.17	-4.99	0	0	0	-1.35	14.64	25.74	-0.01	25.74	1	0
116	T118S	0	-0.2	8.52	2	0	9.89	0.07	2.86	3.41	-0.41	3.2	0	0	-0.07	0.83	5.45	9.84	0	9.84	1	0
117	V119I	0	-0.68	0.61	4	0	-6.8	7.56	-2.13	0.21	0.44	-4.34	-0.01	0	0	-8.53	-7.06	-7.7	0.01	0.01	1	0
117	V119L	0	-0.64	0.61	1	0	0.78	4.74	-0.03	-2.43	0.5	-4.33	-0.01	0	0	2.34	-1.97	-0.53	0.02	0.02	1	0
118	R120G	0	3.97	43.75	-3	0	16.87	-8.5	8.3	4.72	24.69	10.99	0.02	0	0	-23.36	22.03	16.58	0.1	16.58	1	0
118	R120I	0	1.75	43.75	-4	0	7.74	9.09	3.96	9.14	26.14	-1.53	0.01	0	0	-39.08	5.68	8.79	0.1	8.79	1	0
118	R120S	0	2.46	43.75	-1	0	11.02	-6.52	5.75	10.27	22.7	7.07	-0.3	0	-4.48	-23.46	12.93	11.43	0.09	11.43	1	0
119	E121D	0	0.76	41.89	2	0	-0.27	-11.38	1.94	-4.67	0.91	3	0.12	0	0	9.81	-1.13	0.82	0.02	0.82	1	0
122	S124G	0	1.92	33.9	0	0	6.35	-6.31	2.19	1.13	-0.61	3.22	0.35	0	4.06	2.33	-13.13	3.15	0.02	3.15	1	0
122	S124I	0	0.37	33.9	-4	0	-4.97	6.61	0.58	6.56	1.11	-7.54	0.31	0	4.06	-16.67	-27.34	-8.17	-0.08	-0.08	1	0
122	S124R	0	-0.54	33.9	-1	0	-7.36	3.26	-6.69	3.14	-28.66	-6.45	0.07	-0.82	4.06	24.74	-8.88	-11.34	-0.13	-0.13	1	0
124	A126S	0	-0.52	0	2	0	0.08	2.26	-0.59	2.25	-0.43	-0.02	-0.25	0	-4.17	1.03	0.12	4.98	-0.04	4.98	1	0
125	I127L	0	-0.07	0	2	0	3.22	-2.91	0.27	-2.25	-0.05	-0.16	0	0	0	8.32	3.14	4.77	0.04	4.77	1	0
125	I127M	0	-0.13	0	2	0	-2.73	-5.75	-0.79	-2.9	-2.37	-6.17	0.02	0	0	15.23	-0.87	3.63	0.03	3.63	1	0
125	I127V	0	1.04	0	4	0	10.72	-5.45	3.81	-0.26	-0.33	6.08	0	0	0	6.87	10.18	11.38	-0.01	11.38	1	0
127	M129I	0	-0.17	27.04	2	1	-0.93	5.61	4.07	4.05	1.4	0.16	0	0	0	-16.21	-2.73	-3.38	0.05	0.05	1	0
127	M129L	0	-0.24	27.04	3	1	0.07	2.01	1.02	2.8	1.19	1.05	0	0	0	-8	0.11	-0.21	0.06	0.06	1	0
127	M129R	0	-1.69	27.04	-2	1	-2.53	2.42	1.46	0.3	-31.75	2.29	-0.75	0	0	23.52	-5.62	-6.9	2.22	2.22	1	0
127	M129V	0.5	0.71	27.04	1	1	3.84	-0.86	4.74	3.38	0.75	1.62	0	0	0	-5.78	3.01	2.91	0.04	2.91	1	0
131	T133S	0	1.4	0.66	2	0	7.38	0.9	2.5	2.13	-0.72	5.56	0	0	-0.12	-2.88	4.45	7.33	-0.02	7.33	1	0
132	A134S	0	0.74	0	2	0	4.13	-2	1.5	7.29	1.62	-0.09	-0.36	0	-4.55	0.73	1.12	3.24	0.06	3.24	1	0
133	A135T	0	1.88	0	0	0	4.48	-1.57	6.22	5.93	0.59	-4.28	-0.01	0	-4.15	1.76	-5.92	11.42	-2.01	11.42	1	0
135	L137I	0	0.75	12.43	2	0	1.87	4.44	5.82	2.17	-0.49	-1.47	-0.02	0	0	-8.6	-1.01	2.39	0.02	2.39	1	0
137	L139M	0	0.27	0	3	0	2.57	0.02	1.03	-3.43	0.57	-4.81	0.02	0	0	9.18	0.91	0.93	-0.01	0.93	1	0
138	T140A	0	0.24	62.3	0	0	2.55	-2.07	0.75	-0.74	2	1.07	0.26	0	3.65	-2.37	2.89	2.59	0.03	2.59	1	0
138	T140I	0	-0.28	62.3	-1	0	-7.8	6.29	0.4	4.79	2.83	-4.08	0.21	0	3.65	-21.9	-8.8	-7.28	0.04	0.04	1	0
138	T140K	0	-1.32	62.3	-1	0	3.3	-0.19	-3.91	-16.33	6.73	6.26	0	0	3.65	7.09	1.99	1.3	-0.28	1.3	1	0
138	T140R	0	-2.79	62.3	-2	0	-32.62	4.11	-5.33	-30.41	-19.17	-4.42	-3.97	0	3.65	22.92	-12.42	-16.73	-0.08	-0.08	1	0
139	T141S	0	0.26	23.61	2	0	5.15	3.33	0.5	-1.11	0.94	2.96	-0.23	0	0.44	-1.67	2.14	6.11	-0.01	6.11	1	0
139	T141A	0.33	0.96	23.61	0	0	3.08	1.14	1.91	-1.98	-1.36	2.93	0.25	0	4.68	-4.49	16.08	4	-0.01	4	1	0
140	I142V	0	1.42	12.15	4	0	8.04	-7.57	3.69	-0.01	-0.3	5.21	0	0	0	7.02	5.01	8.87	-0.01	8.87	1	0
144	K146E	0	-0.1	76.17	1	0	-4.17	3.75	0.62	57.38	-70.91	-5.48	-0.03	0	0	10.5	-3.36	-4.07	0.23	0.23	1	0
144	K146N	0	0.77	76.17	0	0	-5.41	-3.27	0.42	-21.4	0.44	-4.24	-0.53	0	-4.21	27.38	-6.24	-5.45	0.1	0.1	1	0
145	E147K	0	-0.62	56.93	1	0	3.36	-0.26	-0.41	1.23	14.17	5.93	-0.01	0	0	-17.29	5.96	3.52	-0.19	3.52	1	0
145	E147V	0	-0.07	56.93	-4	0	-4.67	-0.56	2.35	-8.07	40.15	-2.05	-0.02	0	0	-36.47	-3.85	-3.91	-0.09	-0.09	1	0
145	E147G	0.2	1.35	56.93	-3	0	0.94	-5.63	4.01	-12.33	38.21	3.62	0	0	0	-26.94	-0.88	0.5	-0.1	0.5	1	0
147	T149N	0	-1.19	26.89	0	0	9.36	-1.67	-0.08	-34.9	3.68	2.16	0.46	0	3.64	36.08	7.1	7.79	-0.01	7.79	1	0
148	A150V	0	0.37	33.02	0	0	-0.44	2.39	-0.54	5.66	1	-2.5	-0.01	0	0	-6.43	-0.46	-0.51	0	0	1	0
148	A150T	0.25	-0.19	33.02	0	0	-2.81	1.44	-0.78	0.86	-1.44	-1.07	-0.25	0	-3.72	2.15	-2.52	-2.83	0	0	1	0
149	F151Y	0	0.75	19.75	4	0	2.13	-0.15	-1.93	-7.22	2.59	0.25	-0.01	0	0	8.6	1.13	1.88	0	1.88	1	0
150	L152F	0	0.23	1.04	1	0	9.91	1.26	7.5	-3.24	2.1	-1.33	-0.02	0	0	3.65	7.23	22.13	0.03	22.13	1	0
150	L152M	0.33	0.4	1.04	3	0	-0.64	1.51	-1.81	-3.51	0.59	-4.19	0	0	0	6.78	-0.8	-0.16	-0.01	-0.01	1	0
151	H153Q	0	-0.07	49.38	1	0	1.19	-2.83	3.38	-27.05	-2.86	0.45	0.02	-2.65	-0.01	32.74	2.84	2.03	0	2.03	1	0
151	H153R	0	-5.19	49.38	0	0	-1.85	0.1	2.34	-8.09	-11.49	-3.25	-0.42	0.15	0	18.81	8.87	-1.79	-0.15	-0.15	1	0
151	H153Y	0	-1.37	49.38	3	0	-6.14	-0.38	4.32	-7.57	4.98	-3.9	-0.18	-0.21	0	-3.19	-1.97	-5.36	0	0	1	0
152	N154H	0	-0.13	83.38	1	0	-2.8	6.26	-0.64	23.65	2.25	-0.58	0.01	0	0.35	-34.1	26.84	-2.58	0	0	1	0
152	N154I	0	0.51	83.38	-5	0	-8.03	10.34	-0.73	38.5	5.28	-3.92	0.23	0	0.35	-58.07	-7.82	-7.57	0	0	1	0
152	N154Y	0	-0.55	83.38	-3	0	-1.17	3.28	-0.07	29.7	4.44	-4.83	0.23	0	0.35	-34.28	-1.96	-0.49	0.13	0.13	1	0
152	N154S	0.33	-1.64	83.38	1	0	-1.82	5.28	-0.03	33.05	3.49	-0.26	-0.01	0	-3.57	-39.77	-3.6	-1.77	0	0	1	0
153	M155L	0	1.63	12.29	3	0	6.27	2.15	2.52	2.27	0.99	3.84	-0.01	0	0	-5.49	6.59	6.62	-0.01	6.62	1	0
153	M155T	0	2.47	12.29	-1	0	18.47	-9.47	9.63	5.09	-0.25	11.9	0	0	-2.36	3.94	18.7	19.98	-0.02	19.98	1	0
153	M155I	0.33	0.66	12.29	2	0	8.41	8.15	9.37	1.91	0.8	4	0	0	0	-15.83	3.53	11.65	-0.01	11.65	1	0
156	H158R	0.25	-0.61	65.68	0	0	-0.06	0.73	1.93	5.61	-23.52	-1.46	0.23	-2.7	0	19.11	-5.32	-0.7	-0.08	-0.08	1	0
156	H158P	1	0.92	65.68	-3	0	9.98	7.63	7.18	40.97	-0.38	-2.11	0.34	0.14	0	-43.77	7.18	7.68	0	7.68	1	0
157	V159A	0	1.73	24.92	0	0	8.78	-1.69	3.54	-6.22	-0.75	7.07	-0.01	0	0	6.86	8.58	7.9	-0.01	7.9	1	0
157	V159E	0	0.44	24.92	-4	0	3.56	0.47	-0.15	20.87	-50.87	4.39	-0.06	0	0	28.9	1.83	3.05	0.1	3.05	1	0
157	V159I	0	-0.59	24.92	4	0	-6.51	5.71	-1.09	0.09	0.77	-2.44	-0.01	0	0	-9.54	-7.07	-6.89	0	0	1	0
157	V159L	0	0.2	24.92	1	0	-1.57	3.42	-1.46	-2.37	0.77	-0.14	-0.01	0	0	-1.79	-2.68	-2.72	0	0	1	0
158	T160S	0.33	0.99	3.28	2	0	4.62	0.86	2.77	2.14	-0.09	5.06	0.03	0	-0.33	-5.82	5.3	4.92	-0.02	4.92	1	0
159	R161H	0	3.66	32.03	0	0	22.04	-1.34	1.92	42.69	-12.58	5.85	3.91	0	0	-18.41	10.14	21.35	0.09	21.35	1	0
166	E168A	0	1.43	57.47	-1	1	-0.27	-5.35	5.24	-23.95	46.68	2.26	0.53	0	0	-25.69	0.4	-0.54	-0.3	-0.3	1	0
166	E168D	0	2.13	57.47	2	1	1.58	-11.28	2.99	-0.45	-4.76	2.18	0.54	0	0	12.36	3.03	1.59	-0.06	1.59	1	0
166	E168K	0	1.02	57.47	1	1	3.92	-1.87	1.95	-20.36	31.54	9.01	-3.2	0	0	-13.15	5.32	3.54	-0.78	3.54	1	0
167	L169M	0	-0.01	2.07	3	1	2.65	0.23	-0.07	-1.66	-0.52	-3.69	0	0	0	8.36	1.84	4.17	0.55	4.17	1	0
167	L169V	0	1.84	2.07	1	1	11.38	-0.41	6.22	2.41	-2.11	4.09	-0.01	0	0	1.19	8.3	13.49	-0.3	13.49	1	0
169	E171D	0	0.74	40.82	2	0	0.12	-6.25	2.68	-18.47	9.52	2.1	-3.52	0	0	14.06	-2.43	13.05	0.4	13.05	1	0
169	E171G	0	3.31	40.82	-3	0	7.06	-6.4	3.81	-9	33.02	4.76	2.45	0	0	-21.57	4.72	6.35	-0.24	6.35	1	0
169	E171K	0	2.41	40.82	1	0	4.21	-1.69	-0.76	-6.43	19.59	7.11	-0.19	0	0	-13.42	8.07	2.87	-0.68	2.87	1	0
169	E171V	0	3.97	40.82	-4	0	0.17	-0.49	2.28	-3.98	36.83	-2.53	2.45	0	0	-34.39	-6.52	-2.9	-0.22	-0.22	1	0
170	A172G	0	1	13.55	0	0	5.45	-4.14	2.59	-0.16	-1.25	4.68	0	0	0	3.73	5.97	5.14	-0.21	5.14	1	0
170	A172S	0	1.17	13.55	2	0	-1.54	3.04	-1.47	-1.39	1.38	0	-0.27	0	-3.72	0.9	-1.22	-1.12	0.05	0.05	1	0
171	I173M	0	-0.5	35.91	2	0	0.22	-4.5	-0.91	-3.63	-0.92	-1.25	0	0	0	11.43	-1.83	-0.34	0	0	1	0
171	I173T	0	0.06	35.91	-1	0	6.7	-6.77	1.84	-5.16	-2.82	4.3	0	0	-3.27	18.59	6.51	6.11	0	6.11	1	0
172	P174A	0	0.9	51.09	-1	0	3.58	-8.71	1.41	-23.85	-0.99	4.14	0	0	0	31.57	2.45	2.94	0.02	2.94	1	0
172	P174L	0	1.67	51.09	-4	0	2.45	-5.09	-1.17	-20.97	0.89	1.34	0.01	0	0	27.45	-0.86	1.29	0.04	1.29	1	0
172	P174Q	0	0.92	51.09	-2	0	0.94	-10.03	0.55	-63.37	-0.12	3.49	-0.25	-0.87	-0.8	72.33	-4.64	1.25	0.03	1.25	1	0
173	N175D	0	0.32	100	2	0	1.1	-2.45	-0.34	53.13	-48.81	0.02	0.01	0	4.39	-4.85	1.26	1.63	0.12	1.63	1	0
173	N175S	0.25	0.31	100	1	0	1.13	-1.52	0.98	39.48	0.65	-0.04	0.01	0	2.07	-40.49	0.9	0.27	0	0.27	1	0
173	N175Y	0.25	-0.23	100	-3	0	-0.02	4.5	2.68	24.21	1.48	-2.39	0.01	0	4.39	-34.91	-2.68	-0.82	0.82	0.82	1	0
173	N175K	0.33	0.15	100	0	0	0.6	5	-0.7	37.9	-17.15	1.98	0.01	0	4.39	-30.83	0.62	0.47	-0.1	0.47	1	0
174	D176E	0	0.68	27.1	2	0	-6.14	-0.08	1.33	18.14	-7.63	-3.91	1.2	0	0	-15.2	-7.03	-6	0.17	0.17	1	0
175	E177K	0	1.13	55.85	1	0	4.78	-4.74	-0.95	42.76	-25.45	7.82	0.88	0	0	-15.54	4.79	5.63	-0.22	5.63	1	0
175	E177V	0.5	1.53	55.85	-4	0	-2.97	-2.89	0.73	14.14	17.98	-1.72	0.88	0	0	-32.08	-3.76	-1.8	-0.12	-0.12	1	0
178	T180S	0	2.75	3.28	2	0	8.35	-0.42	3.38	3.54	-0.71	4.22	0.01	0	-0.05	-1.62	5.77	8.62	0.01	8.62	1	0
179	T181S	0	0.4	0	2	0	9.91	1.03	3.57	2.91	-0.76	6.14	0	0	0.03	-3.01	20.11	10.31	-0.02	10.31	1	0
180	M182I	0	-0.47	18.68	2	0	18.49	12.51	18.05	-0.23	1.71	0.5	-0.04	0	0	-14.02	-0.94	13.45	-0.01	13.45	1	0
180	M182T	0	-0.32	18.68	-1	0	11.48	-2.63	5.56	-5.14	1.71	9.89	-0.11	0	-4.58	6.8	3.04	11.51	0	11.51	1	0
180	M182V	0	0.95	18.68	1	0	14.25	2.39	12.7	0.21	1.19	4.82	0.03	0	0	-7.09	2.84	16.41	-0.01	16.41	1	0
180	M182L	1	0.77	18.68	3	0	16.39	4.72	12.75	0.4	2.26	1.91	0.01	0	0	-5.65	11.92	24.17	0	24.17	1	0
182	V184S	0	na	19.45	2	0	6.82	-2.21	2.05	-1.14	-2.93	7.58	-0.27	0	-3.74	7.47	6.36	5.31	0	5.31	1	0
182	V184T	0	na	19.45	0	0	6.62	-8.19	0.55	3.88	-1.22	3.28	0.01	0	-2.7	11.01	6.35	6.02	0	6.02	1	0
182	V184V	0	na	19.45	0	0	0	0	0	0	0	0	0	0	0	0	-0.04	0.01	0	0.01	1	0
182	V184G	1	na	19.45	0	0	15.06	-5.64	5.67	-5.94	-0.94	12.12	0	0	0	9.8	15.37	13.97	0	13.97	1	0
183	A185E	0	1.51	8.47	-1	0	12.28	6.24	1.21	35.65	-53.97	-3.03	0.01	0	0	26.16	25.47	11.22	0.18	11.22	1	0
183	A185S	0	-1.73	8.47	2	0	2.83	1.48	0.2	2.5	0.91	0.11	0.01	0	-3.57	1.19	2.62	2.14	0	2.14	1	0
183	A185T	0	1.16	8.47	0	0	5.04	-3.6	4.69	8.57	-0.07	-5.25	-0.53	0	-3.01	4.24	3.42	6.94	0.97	6.94	1	0
183	A185V	0	-0.8	8.47	0	0	11.11	9.09	12.71	4.51	0.4	-9.47	-0.02	0	0	-6.11	-3.32	8.06	0.03	8.06	1	0
184	M186V	0	1.22	0	1	0	19.99	1.28	10.5	5.31	1.08	9.33	0.01	0	0	-7.52	17.14	23.08	-0.07	23.08	1	0
184	M186I	0.33	0.27	0	2	0	14.59	11.62	7.59	5.05	1.96	4.76	0.01	0	0	-16.4	11.18	14.21	-0.11	14.21	1	0
186	T188K	0	0.08	34.75	-1	0	6.33	1.35	-2.89	5.59	-15.42	8.35	0.27	0	3.77	5.32	6.71	4.8	0.36	4.8	1	0
186	T188P	0	0.76	34.75	-2	0	51.43	33.9	25.5	30.24	0.92	-3.48	0.48	0	3.77	-39.91	10.64	56.76	0	56.76	1	0
186	T188S	0	1.07	34.75	2	0	5.14	0.1	1.77	3.77	-0.34	2.95	-0.01	0	-0.12	-2.98	5.1	5.32	0	5.32	1	0
186	T188I	0.25	0.87	34.75	-1	0	-4.09	11.97	-1.44	1.16	3.7	-3.81	0.26	0	3.77	-19.71	-2.86	-5.35	0.05	0.05	1	0
188	L190F	0	0.37	0	1	0	13.1	0.02	11.56	-2.52	1.14	-1.01	0.02	0	0	3.88	6.37	33.36	0	33.36	1	0
188	L190M	0	-0.11	0	3	0	-9.15	-0.72	-2.24	-3.12	-0.29	-5.03	0.01	0	0	2.24	-9.02	-5.4	-0.01	-0.01	1	0
189	R191G	0	3.9	27.73	-3	0	29.83	-6.69	11.64	35.45	-2.36	11.25	1.03	0	0	-20.49	5.26	31.56	0.1	31.56	1	0
189	R191H	0	1.3	27.73	0	0	15.58	1.68	0.1	29.16	-3.09	5.75	0.87	0	0	-18.89	5.43	16.31	0.09	16.31	1	0
190	K192I	0	0.77	32.33	-4	0	-16.86	5.33	3.55	25.33	-6.83	-14.23	0.76	0	0	-30.77	-18.76	-17.12	0.1	0.1	1	0
190	K192N	0	1.66	32.33	0	0	0.4	-4.23	4.03	-10.58	-12.61	-6.4	0.55	0	-0.46	30.1	-0.21	-0.31	0.1	0.1	1	0
190	K192Q	0	0.63	32.33	2	0	-7.4	-3.47	2.49	-14.03	-9.48	-9.64	0.78	0	-1.44	27.38	-9.64	-8.96	0.1	0.1	1	0
190	K192T	0	1.09	32.33	-1	0	-4.69	0.36	4.13	21.81	-10.03	-9.71	0.53	0	-3.39	-8.4	-7.48	-6.6	0.1	0.1	1	0
192	L194F	0	-0.11	7.77	1	0	5.06	-0.12	0.14	-0.9	1.17	-1.16	-0.01	0	0	5.94	7.38	15.63	0.01	15.63	1	0
192	L194I	0	0.44	7.77	2	0	3.95	5.44	1.72	2.17	-0.31	1.88	-0.01	0	0	-6.94	4.11	7.15	-0.01	7.15	1	0
193	T195A	0	1.1	44.59	0	0	9.48	2.18	1.68	-0.17	-0.2	3.21	0.24	0	4.61	-2.07	9.39	8.4	0	8.4	1	0
193	T195N	0	0.11	44.59	0	0	10.14	-1.04	-2.56	-27.26	-1.52	3.21	0.24	0	-0.05	39.11	10.29	10.44	0	10.44	1	0
193	T195I	0.33	-0.45	44.59	-1	0	-4.67	11.87	-2.41	5.12	1.02	-4.2	0.2	0	4.61	-20.88	-6.33	-5.62	0.07	0.07	1	0
194	G196A	0	2.31	28.38	0	0	0.61	6.79	0.77	-1.64	0.78	-1.94	-0.02	0	0	-4.12	16.64	3.55	0	3.55	1	0
194	G196D	0	-0.46	28.38	-2	0	6.49	8.11	0.09	11.47	-45.06	-1.88	-0.79	0	0	34.55	21.96	12.4	0.11	12.4	1	0
194	G196S	0	1.29	28.38	0	0	3.45	1.9	1.17	7.62	-1.11	-1.9	-0.19	0	-2.47	-1.57	21.04	8.93	0	8.93	1	0
195	E197D	0	0.29	100	2	0	1.9	-11.37	1.6	5.66	-10.31	0.66	2.6	0	0	13.07	6.35	8.16	0	8.16	1	0
195	E197K	0	0.85	100	1	0	4.68	-4.1	0.49	36.99	-20.68	2.27	2.6	0	0	-12.89	9.08	12.99	-0.15	12.99	1	0
196	L198Q	0	1.05	40.39	-3	0	7.51	-3.65	1.32	-45.13	2.67	7.13	0	0	0	45.17	7.02	3.22	0	3.22	1	0
196	L198V	0	1.28	40.39	1	0	4.3	-0.53	2.89	-1.14	-0.39	5.21	0	0	0	-1.74	4.15	2.23	0	2.23	1	0
198	T200S	0	-0.5	46.56	2	0	3.51	0.18	0.82	2.83	-0.33	1.28	0.04	0	-0.2	-1.1	2.79	3.37	0	3.37	1	0
199	L201I	0	0.3	61.11	2	0	1.2	6.84	-0.18	1.75	0.56	-1.02	0	0	0	-6.75	1.73	0.78	0	0.78	1	0
199	L201P	0	-1.78	61.11	-4	0	5.02	6.8	0.82	17.13	1.82	-0.24	0.01	0	0	-21.33	5.03	4.34	0	4.34	1	0
199	L201Q	0.17	-1.34	61.11	-3	0	3.17	-1.84	0.15	-44.54	-1.35	2.25	-0.03	0	-0.04	48.56	2.98	1.1	0	1.1	1	0
200	A202G	0	0.66	64.35	0	0	3.53	-3.47	0.75	0.83	-0.38	1.86	0	0	0	3.93	3.75	3.41	0	3.41	1	0
200	A202S	0	0.79	64.35	2	0	3.15	-0.2	-0.79	4.76	0.37	0.07	-0.09	0	-3.31	2.34	1.21	3.68	0	3.68	1	0
200	A202T	0	-0.17	64.35	0	0	-0.64	-0.54	-1.05	1.03	0.9	-1.04	-0.07	0	-3.3	3.44	-2.36	0.15	0	0.15	1	0
200	A202V	0	0.52	64.35	0	0	-4.39	2.7	-1.01	3.61	1.04	-2.9	0.01	0	0	-7.84	-4.84	-3.66	0	0	1	0
201	S203C	0	1.29	7.7	-1	0	4.87	-1.39	0.73	-2.92	0.62	0.13	1.07	0	4.66	1.96	-1.67	5.51	0	5.51	1	0
202	R204Q	0.2	2.31	21.09	1	0	18.86	-3.04	3.05	11.61	-14.54	5.73	0.62	0	0	15.44	21.62	28.25	0.09	28.25	1	0
203	Q205H	0	0.52	47.1	1	0	1.77	4.76	-1.98	33.44	-4.37	0.43	-0.13	0	0.99	-31.38	1.82	2.38	0	2.38	1	0
203	Q205L	0	0.36	47.1	-3	0	-2.9	4.51	-0.15	45.91	-4.33	-4.35	0.82	0	0.99	-46.3	-5.37	1.59	0	1.59	1	0
203	Q205R	0.17	0.13	47.1	1	0	-8.36	9.76	-1.7	5.06	-1.67	-3.45	-1.52	0	0.99	-15.83	-11.94	-14.11	-1.03	-1.03	1	0
204	Q206E	0	2.59	26.4	3	0	12.83	-0.93	-0.23	75.49	-53.86	0.03	-0.04	5.56	0	-13.18	13.75	13.35	0.12	13.35	1	0
206	I208K	0	0.2	16.02	-4	0	10.47	-5.7	-3.49	-12.18	-6.95	16.21	-0.57	0	0	23.15	7.76	15.44	-0.11	15.44	1	0
206	I208L	0	-0.28	16.02	2	0	-1.33	-4.82	-1.78	-1.08	-0.89	0.2	0.01	0	0	7.03	-5.68	-3.46	0	0	1	0
206	I208M	0	-0.15	16.02	2	0	-4.9	-4.89	-3.88	-5.27	-0.22	-4.33	0	0	0	13.68	-6.31	-7.36	-0.01	-0.01	1	0
207	D209E	0	-1.07	41.59	2	0	-6.83	11.04	-0.97	-0.33	2.49	-2.03	0.62	0	0	-17.65	-12.73	-9.35	0	0	1	0
207	D209Y	0	-0.68	41.59	-5	0	-6.95	7.42	2.38	-25.18	44	-4.67	0.81	-0.11	0	-31.59	4.15	-7.05	-5.33	-5.33	1	0
209	M211L	0	1.52	0.49	3	0	12.95	3.5	5.9	3.22	2.21	4.84	-0.01	0	0	-6.71	5.79	17.68	0.02	17.68	1	0
210	E212D	0	-0.19	48.34	2	0	5.95	-2.5	1.82	-5.43	-3.27	1.9	-0.01	0	0	13.44	7.25	6.19	0.02	6.19	1	0
211	A213S	0	-1.11	31.33	2	0	-2.9	2.54	0.4	-1.12	-1.22	-0.06	-0.24	0	-4.03	0.84	-3.86	-3.68	-0.02	-0.02	1	0
213	K215I	0	0.83	61.56	-4	1	-8.12	5.76	1.51	27.33	-6.35	-12.72	0.34	0	0	-23.99	-7.89	-8.3	0.16	0.16	1	0
213	K215N	0	0.68	61.56	0	1	-2.61	-7.45	1.34	-4.75	-13.54	-5.52	0.26	0	-4.2	31.26	0.85	-2.64	0.11	0.11	1	0
217	P219L	0	1.13	47.68	-4	0	-3.15	-4.36	-0.22	-24.81	-0.39	2.34	0.01	0	0	24.3	-7.67	-4.83	0.01	0.01	1	0
219	L221M	0	-0.65	3.63	3	0	-3.02	-0.84	-1.78	-1.72	1.04	-4.71	0	0	0	4.99	-2.85	-3.97	0	0	1	0
221	S223A	0	0.19	59.32	2	0	2.29	1.91	-0.23	-5.68	2.03	-0.06	0.26	0	4.66	-0.59	2.1	2.56	0	2.56	1	0
221	S223L	0	0.41	59.32	-4	0	-4.39	5.2	-3.91	-0.98	2.27	-3.79	0.26	0	4.66	-8.1	-4.38	-3.31	0	0	1	0
221	S223T	0	0.55	59.32	2	0	0.41	3.8	0.39	-6.31	1.21	-1.27	0.01	0	0.3	2.28	-0.33	-0.54	0	0	1	0
222	A224T	0	-0.33	25.4	0	0	1.19	0.55	-0.04	4.61	1.62	-3.97	-0.02	0	-4.68	3.11	-0.34	2.93	-0.8	2.93	1	0
222	A224V	0.13	-1.68	25.4	0	0	-1.57	7.96	1.67	4.96	0.15	-8.94	0	0	0	-7.38	-3.82	3.93	-0.78	3.93	1	0
223	L225I	0	0.09	22.79	2	0	4.29	9.91	2.03	0.92	-0.41	0.26	0	0	0	-8.42	1.02	7.66	0	7.66	1	0
225	A227P	0	-1.07	88.06	-1	0	-2.1	7.44	-0.01	22.14	1.08	-1.97	0	0	0	-30.77	-2.35	-2.23	0	0	1	0
225	A227T	0	0.18	88.06	0	0	-0.14	-1.15	-0.07	1.39	-0.6	-0.41	0	0	-3.49	4.19	-0.08	-0.01	0	0	1	0
225	A227V	0	0.56	88.06	0	0	-0.34	2.43	0.28	3.71	0.93	-1.11	0	0	0	-6.58	-0.32	-0.38	0	0	1	0
225	A227G	1	0.74	88.06	0	0	-1.79	-4.07	0.23	0.3	-0.64	0.81	0	0	0	1.59	-1.67	-1.75	0	0	1	0
226	G228D	0	1.71	70.37	-2	0	11.09	4.87	-0.92	38.9	-66.62	-1.32	0	0	0	36.18	11.49	5.26	0.08	5.26	1	0
226	G228S	0	1.59	70.37	0	0	3.87	-1.06	0.48	9.74	-1.17	-1.33	0	0	-2.25	-0.54	3.95	3.94	0	3.94	1	0
233	S235T	0	0.76	3.85	2	1	-5.61	-6.2	2.35	-4.8	3.04	-3.12	-0.43	0	1.3	2.24	-11.42	-2.42	0.04	0.04	1	0
236	G238A	0	-0.48	27.24	0	1	7.24	6.32	8.6	-0.24	0.23	-5.33	0.01	0	0	-2.34	-1.98	14.21	-0.44	14.21	1	0
237	E240D	0	-1.1	62.3	2	0	7.77	-8.82	0.25	-1.13	1.86	2.35	0.02	0	0	13.24	7.61	10	3.23	10	1	0
237	E240K	0.5	0.4	62.3	1	0	5.61	-0.68	-2.12	-17.93	34.18	7.44	-0.07	0	0	-15.22	-3.92	7.07	1.11	7.07	1	0
240	S243A	0	0.38	0.77	2	0	8.42	-3.94	0.6	8.3	0.18	0.03	0.48	0	3.74	-0.97	8.62	9.23	0.23	9.23	1	0
244	I247M	0	0.27	0	2	0	-1.53	-6.95	-1.82	-2.7	-0.04	-4.24	0	0	0	14.23	-2.27	1.84	-0.04	1.84	1	0
244	I247V	0.25	1.19	0	4	0	7.39	-7.49	3.41	0.32	-1.07	5.16	0	0	0	7.06	7.76	7.96	-0.01	7.96	1	0
246	A249S	0	0.81	1.69	2	0	0.49	-5.48	-1.48	10.55	-1.37	-0.06	-0.13	0	-2.48	0.94	-0.07	1.17	0	1.17	1	0
246	A249T	0	-0.86	1.69	0	0	-9.1	-6.76	-3.59	7.25	-0.68	-5	-0.17	0	-2.47	2.32	-9	-5.7	0	0	1	0
246	A249V	0	-2.62	1.69	0	0	-12.53	5.11	-1.98	4.11	0.45	-10.61	0	0	0	-9.62	-14.34	-5.93	-0.05	-0.05	1	0
250	D254E	0	0.02	93.89	2	0	-3.4	9.74	-0.71	1.14	0.11	-1.16	0	0	0	-12.52	-3.77	-3.63	0	0	1	0
250	D254V	0	0.53	93.89	-5	0	0.26	10.41	1.77	4.23	29.5	-1.55	0	0	0	-44.09	-0.09	-0.07	-0.08	-0.07	1	0
250	D254Y	0	-0.43	93.89	-5	0	-0.49	7.38	2.44	-5.33	27.21	-3.81	0	0	0	-28.38	-1.8	-1.14	-0.07	-0.07	1	0
250	D254N	0.5	0.02	93.89	2	0	-1.51	2.55	0.25	-26.37	22.61	0	0	0	-4.47	3.93	-2.02	-2.24	-0.08	-0.08	1	0
250	D254H	1	-0.13	93.89	-2	0	-3.45	9.32	-2.11	-3.13	25.29	-1.26	0	0	0	-31.56	-3.92	-4.23	-0.08	-0.08	1	0
251	G255C	0	0.98	51.08	-4	0	-0.23	-0.08	-0.65	2.73	0.13	-1.24	0.01	0	0	-1.12	0.56	0.12	0	0.12	1	0
252	K256E	0	0.82	64.22	1	0	1.82	-0.75	1.33	82.7	-94.25	-5.68	0.39	0	0	18.08	0.94	2.79	0.16	2.79	1	0
252	K256N	0	1.02	64.22	0	0	0.52	-5.97	1.68	-3.82	-17.79	-4.56	0.19	0	-0.66	31.45	-1.03	1.26	0.08	1.26	1	0
252	K256M	0.33	1.23	64.22	-2	0	-5.73	-2.52	-0.09	32.13	-18.31	-8.53	0.39	0	0	-8.8	-5.86	-5.47	0.07	0.07	1	0
253	P257A	0	2.19	33.38	-1	0	7.99	-7.92	3.05	-26.37	-1.27	4.61	0	0	0	35.89	7.42	9.4	0	9.4	1	0
253	P257L	0	0.3	33.38	-4	0	0.2	-1.39	-2.23	-23.13	0.1	-2.68	0	0	0	29.52	-0.34	9.01	-0.3	9.01	1	0
253	P257R	0	1.59	33.38	-3	0	-1.15	-1.74	-3.76	-31.49	-19.61	-4.08	-0.66	0	0	60.21	-3.4	3.54	-0.17	3.54	1	0
256	I260L	0	0.29	0	2	0	6.26	-4.65	2.11	-2.69	0.3	-0.27	0	0	0	11.46	7.3	9.87	0	9.87	1	0
256	I260V	0	1.22	0	4	0	10.32	-5.65	3.72	-0.32	-0.49	5.79	0	0	0	7.26	8.95	9.99	0	9.99	1	0
258	V262I	0	-0.6	0	4	0	-8.69	7.89	-0.89	-0.04	-0.2	-5.95	-0.01	0	0	-9.49	-9.37	7.29	0.01	7.29	1	0
260	Y264F	0	0.6	0.42	4	0	4.85	-0.43	1.1	12.25	0.32	-0.08	0.26	0	0	-8.57	1.79	4.87	-0.04	4.87	1	0
261	T265A	0	1.21	4.59	0	0	12.21	6.83	3.34	-2.13	0.6	4.37	0.28	0	2.22	-3.29	13.37	13.22	-0.02	13.22	1	0
261	T265S	0	1.02	4.59	2	0	8.58	1.13	3.02	3.26	-0.48	4.37	0.01	0	0	-2.73	9.61	9.29	-0.03	9.29	1	0
261	T265M	0.18	-2.5	4.59	-1	0	-18.07	8.76	-7.49	-4.4	2.23	-14.66	0.29	0	2.22	-5.03	-17.25	-16.2	0.03	0.03	1	0
262	T266A	0	0.54	12.46	0	0	9.06	5.81	2.03	-1.85	0.46	3.69	0.26	0	2.34	-3.68	8.54	10.23	0.05	10.23	1	0
262	T266M	0	-0.11	12.46	-1	0	-3.55	10.47	-6.2	-1.59	1.76	-7.51	0.26	0	2.34	-3.07	-3.69	-3.12	0.07	0.07	1	0
262	T266S	0	0.18	12.46	2	0	8.22	1.19	2.27	2.84	-0.83	3.64	0	0	0.02	-0.92	8.01	8.71	0	8.71	1	0
264	S268T	0	1.74	5.39	2	0	4.23	6.28	-0.27	2.5	-0.92	-5.18	0.33	0	-1.27	2.76	-11.29	6.34	0.02	6.34	1	0
265	Q269H	0	0.35	100	1	0	3.51	2.38	-3.83	36.21	-1.05	-0.61	0.18	0	2.19	-31.97	3.04	3.04	-0.01	3.04	1	0
265	Q269P	0	0.02	100	-2	0	3.74	9.39	0.64	60.26	2.51	-2.42	0.23	0	2.19	-69.06	2.72	6.01	-0.04	6.01	1	0
265	Q269R	0	-0.58	100	1	0	-3.56	6.45	-0.25	13.31	-9.98	-1.82	-1.55	0	2.19	-11.92	-3.6	-0.55	-0.13	-0.13	1	0
266	A270G	0	1.3	17.78	0	0	7.21	-4.47	2.87	0.94	-0.73	4.56	0	0	0	4.05	11.15	7.45	0	7.45	1	0
266	A270S	0	-0.89	17.78	2	0	3.97	1.96	-1.32	6.52	-1.32	-0.01	-0.04	0	-4.1	2.27	11.97	3.43	-0.01	3.43	1	0
266	A270V	0	0.82	17.78	0	0	12.9	11.52	9.28	5.79	1.52	-7.15	0.03	0	0	-8.09	5.99	5.46	-0.06	5.46	1	0
267	T271A	0	-0.18	53.77	0	0	4.8	2.3	0.58	1.14	-3.28	1.06	0.99	0	4.49	-2.46	4.19	4.47	0	4.47	1	0
269	D273G	0	2.35	68.68	-2	0	2.84	2.5	2.53	20.89	9.28	2.7	0	0	0	-35.05	3.14	1.69	-0.17	1.69	1	0
269	D273N	0	1.88	68.68	2	0	2.07	2.44	-0.2	-10.24	8.4	0.16	-0.62	-0.13	-2.04	4.3	0.77	2.58	-0.18	2.58	1	0
269	D273Y	0	1.55	68.68	-5	0	-1.16	7.76	2.68	14.44	8.84	-4.21	0	0	0	-30.68	-0.21	-1.69	0.57	0.57	1	0
270	E274D	0	0.06	45.11	2	0	1.27	-11.48	2.56	-12.83	9.03	2.46	-1.42	0	0	12.96	13.24	-0.94	0.01	0.01	1	0
271	R275Q	0	0.83	9.77	1	0	17.36	-3.22	5.46	-20.53	14.63	7.1	0.92	0	-0.01	13.01	18.01	22.46	0.47	22.46	1	0
273	R277G	0	2.87	55.86	-3	0	11.97	-7.39	6.73	28.03	2.13	7.04	0.11	0	0	-24.68	11.8	13.61	0.11	13.61	1	0
273	R277I	0	2.87	55.86	-4	0	-0.7	3.54	2.84	32.96	3.39	-0.03	0.1	0	0	-43.5	2.19	4.27	0.11	4.27	1	0
273	R277S	0	1.4	55.86	-1	0	8.39	-1.21	4.06	31.83	-1.04	4.55	-0.13	0	-3.86	-25.81	6.42	8.31	0.11	8.31	1	0
273	R277K	0.5	1.51	55.86	3	0	9.89	-2.55	1.15	13.66	4.6	9.64	0.11	0	0	-16.73	10.43	8.63	-0.01	8.63	1	0
274	Q278E	0	1.46	11.9	3	0	-0.19	1.92	-0.89	62.31	-47.59	0.14	-2.46	0.8	2.3	-16.73	1.07	4.11	0.13	4.11	1	0
274	Q278H	0	-1	11.9	1	0	3.7	4.93	-0.17	28.33	1.58	0.63	0.37	0.8	2.3	-35.06	9.01	10.08	0	10.08	1	0
274	Q278K	0	0.23	11.9	2	0	23.3	3.66	-0.45	41.27	-4.43	12.03	0.66	0.8	2.3	-32.54	26.32	18.74	-0.1	18.74	1	0
274	Q278R	0	0.35	11.9	1	0	4.7	8.21	-4.32	33.09	-12.94	-7.34	-0.75	0.47	2.3	-14.03	37.1	-1.24	2.05	2.05	1	0
275	I279M	0	-0.06	3.87	2	0	-5.91	-5.73	-4.04	-4.95	1.01	-5.4	0.03	0	0	13.17	-3.98	-5.69	0	0	1	0
277	E281A	0	-0.14	59.08	-1	0	5.72	-5.74	4.42	-6.88	33.96	1.49	2.11	0	0	-23.64	-1.06	7.2	-0.11	7.2	1	0
277	E281G	0	0.67	59.08	-3	0	9.41	-9.32	6.57	-6.3	33.64	3.89	2.11	0	0	-21.17	0.26	11.32	-0.11	11.32	1	0
278	I282L	0	0.26	1.66	2	0	5.17	-2.08	2.82	-1.85	-0.4	-1.46	0.02	0	0	8.12	3.1	7.59	0.01	7.59	1	0
278	I282V	0	1.22	1.66	4	0	8.18	-5.28	2.97	-0.21	-0.66	4.64	0.01	0	0	6.7	8.49	9.06	-0.01	9.06	1	0
280	A284S	0	0.75	34.72	2	0	-0.73	2.09	-1.08	4.64	-2.95	0	-0.24	0	-3.97	0.79	-1.03	-1.55	0	0	1	0
280	A284T	0	0.6	34.72	0	0	-3.93	1.45	-1.27	2.25	-2.82	-1.18	-0.25	0	-3.68	1.57	-4.18	-4.97	0	0	1	0
281	S285A	0	0.48	14.64	2	0	-0.97	6.15	0.45	-10.91	1.64	-0.1	0.29	0	2.42	-0.92	-3.05	-2.08	0	0	1	0
281	S285T	0	1.5	14.64	2	0	-2.64	5.96	-3.22	-7.79	2.27	-1.43	0.14	0	-1.47	2.89	-7.33	-3.89	0	0	1	0
282	L286V	0	1.44	2.59	1	0	8.91	-3.04	9.03	1.52	-1.93	3.66	-0.02	0	0	-0.31	1.42	16.46	0	16.46	1	0
283	I287F	0	-1.56	15.47	0	0	4.83	-6.8	4.7	-3.94	1.57	-3.17	-0.01	-0.45	0	12.93	17.63	17.77	0.01	17.77	1	0
283	I287T	0	1.17	15.47	-1	0	9.77	-8.67	2.24	-1.93	-4.37	7.31	-0.23	0	-3.44	18.87	5.44	9.21	0	9.21	1	0
284	K288E	0	0.34	74.84	1	0	0.92	0.68	1.11	84.82	-95.88	-5.86	0.01	0	0	16.04	0.41	1.21	0.16	1.21	1	0
284	K288T	0	0.63	74.84	-1	0	-1.95	2.51	3.12	25.54	-17.17	-5.78	-0.23	0	-4.05	-5.88	-1.91	-2.61	0.08	0.08	1	0
284	K288R	0.5	-0.08	74.84	3	0	-7.84	3.87	0.32	-20	0.1	-7.22	-0.18	-0.14	0	15.4	-9.73	-8.57	0	0	1	0
285	H289N	0	-0.6	25.68	1	0	6.27	-8.02	4.25	-20.11	-3.59	1.76	-0.01	-0.66	-3.79	36.41	9.94	7.04	0	7.04	1	0
285	H289Y	0	-1.97	25.68	3	0	3.39	-3.36	3.13	0.43	2.65	-4.31	0.02	-0.41	0	5.24	5.85	6.87	0	6.87	1	0
